# Supplementary material for: 500 metagenome-assembled microbial genomes from 30 subtropical estuaries in South China
Source: Sci Data. 2022 Jun 16;9:310. doi: 10.1038/s41597-022-01433-z (PMC9203525; doi:10.1038/s41597-022-01433-z)
Supplement: Supplementary file 1 — Additional information Table S1, Table S2, Table S3, Table S4, Table S5 [file 41597_2022_1433_MOESM1_ESM.xlsx]

## Sheet: Table S1
Table S1. Statistics of quality control on metagenomic raw reads based on KneadData.
Sample	raw pair1	raw pair2	trimmed pair1	trimmed pair2	trimmed orphan1	trimmed orphan2	decontaminated Homo_sapiens pair1	decontaminated Homo_sapiens pair2	decontaminated Homo_sapiens orphan1	decontaminated Homo_sapiens orphan2	final pair1	final pair2
BSH1	21036851	21036851	20233922	20233922	415743	234887	20200154	20200154	428678	240189	20200154	20200154
BSH2	25014250	25014250	23686241	23686241	746817	287743	23645469	23645469	762430	293761	23645469	23645469
BSH3	19910893	19910893	18846505	18846505	590075	251973	18829322	18829322	598050	255023	18829322	18829322
DAH1	21217448	21217448	20403828	20403828	413311	229717	20387224	20387224	422351	232307	20387224	20387224
DAH2	23477536	23477536	22592124	22592124	398879	316868	22557985	22557985	411403	321723	22557985	22557985
DAH3	22565115	22565115	21598108	21598108	466374	300851	21575353	21575353	476378	304199	21575353	21575353
DFJ1	23374644	23374644	22516090	22516090	456096	235293	22485052	22485052	472319	239318	22485052	22485052
DFJ2	22438382	22438382	21367011	21367011	574508	299418	21272205	21272205	620598	310526	21272205	21272205
DFJ3	19838391	19838391	18816151	18816151	581359	259041	18723956	18723956	628191	269246	18723956	18723956
DJN1	19618475	19618475	18914166	18914166	367349	211460	18894747	18894747	374805	215148	18894747	18894747
DJN2	23179024	23179024	21970759	21970759	682072	323139	21846564	21846564	757451	338564	21846564	21846564
DJN3	19777790	19777790	18732367	18732367	657449	228471	18635661	18635661	730385	235538	18635661	18635661
FCJ1	22061627	22061627	21261209	21261209	364763	285868	21239335	21239335	369936	287688	21239335	21239335
FCJ2	21925305	21925305	21059311	21059311	396029	308215	21049309	21049309	400513	309791	21049309	21049309
FCJ3	22310462	22310462	21523485	21523485	364025	270262	21465692	21465692	383104	278024	21465692	21465692
HEM1	25179298	25179298	24238205	24238205	465830	293905	24137423	24137423	482097	301142	24137423	24137423
HEM2	26621544	26621544	24996752	24996752	1025354	319519	24785730	24785730	1163939	338869	24785730	24785730
HEM3	20604694	20604694	19716026	19716026	492042	215158	19697294	19697294	498716	216610	19697294	19697294
HGH1	23623822	23623822	22663311	22663311	481299	309339	22617887	22617887	503150	313265	22617887	22617887
HGH2	22033279	22033279	21009139	21009139	524432	281934	20969529	20969529	541529	283820	20969529	20969529
HGH3	23040518	23040518	22154589	22154589	487269	243629	22129368	22129368	500768	245468	22129368	22129368
HJD1	25687529	25687529	22640977	22640977	1870174	634711	21854748	21854748	2245459	739788	21854748	21854748
HJD2	20643417	20643417	18907173	18907173	953148	450308	18396640	18396640	1180588	555065	18396640	18396640
HJD3	23118670	23118670	21088080	21088080	1276722	392529	20649393	20649393	1496633	459717	20649393	20649393
HJF1	21466486	21466486	20705350	20705350	409020	199656	20700166	20700166	411815	200133	20700166	20700166
HJF2	23483591	23483591	22624479	22624479	439370	256414	22618481	22618481	442370	257137	22618481	22618481
HJF3	20309159	20309159	19485689	19485689	435234	207708	19477978	19477978	439149	208474	19477978	19477978
HJH1	20833739	20833739	19804137	19804137	534973	268169	19744178	19744178	558080	277754	19744178	19744178
HJH2	20403810	20403810	19504438	19504438	513296	238141	19399164	19399164	561928	256643	19399164	19399164
HJH3	19811730	19811730	19054609	19054609	391959	225055	19016927	19016927	407997	231382	19016927	19016927
HJW1	25125390	25125390	23645694	23645694	822223	364776	23391718	23391718	930410	420024	23391718	23391718
HJW2	27695843	27695843	26062537	26062537	993897	313521	25846596	25846596	1057766	346347	25846596	25846596
HJW3	22400637	22400637	21413526	21413526	471776	297010	21372260	21372260	492530	303414	21372260	21372260
HM1	23631923	23631923	22262910	22262910	839517	287884	22173180	22173180	896693	298907	22173180	22173180
HM2	23700148	23700148	22483598	22483598	710593	252175	22451993	22451993	723340	255223	22451993	22451993
HM3	19840302	19840302	18983342	18983342	452801	237830	18948609	18948609	466507	242484	18948609	18948609
HQM1	23695574	23695574	22777223	22777223	426341	313959	22744814	22744814	433341	316149	22744814	22744814
HQM2	20108074	20108074	19183866	19183866	523831	230567	19086645	19086645	560537	238907	19086645	19086645
HQM3	25558574	25558574	23917996	23917996	901673	365761	23840402	23840402	946641	368615	23840402	23840402
HTM1	19926211	19926211	18723669	18723669	706079	241909	18706951	18706951	718240	243324	18706951	18706951
HTM2	28048089	28048089	26981619	26981619	523911	311249	26975599	26975599	526648	311617	26975599	26975599
HTM3	25589022	25589022	24332613	24332613	699552	287917	24321624	24321624	706242	288761	24321624	24321624
JJ1	23375868	23375868	22385077	22385077	599957	204181	22349637	22349637	612095	207927	22349637	22349637
JJ2	22770525	22770525	21920616	21920616	454863	231568	21898368	21898368	463923	234356	21898368	21898368
JJ3	19951463	19951463	19275848	19275848	313306	236619	19251796	19251796	321084	239407	19251796	19251796
JM1	22367302	22367302	21095109	21095109	854331	229634	20990814	20990814	939964	236660	20990814	20990814
JM2	20286692	20286692	19332290	19332290	553082	232091	19293951	19293951	580816	236159	19293951	19293951
JM3	22398360	22398360	21565850	21565850	488066	205218	21541364	21541364	495175	207242	21541364	21541364
JTM1	21361400	21361400	20080824	20080824	683753	290982	20073832	20073832	686984	291429	20073832	20073832
JTM2	27983539	27983539	26860786	26860786	626624	258539	26850568	26850568	630626	259363	26850568	26850568
JTM3	37439240	37439240	36026469	36026469	799765	323003	36008046	36008046	806369	324812	36008046	36008046
JZJ1	19753676	19753676	19040607	19040607	355531	222908	19011141	19011141	367312	227012	19011141	19011141
JZJ2	20892346	20892346	20192795	20192795	315143	254518	20172885	20172885	322932	257502	20172885	20172885
JZJ3	23918233	23918233	22928617	22928617	478652	332207	22863193	22863193	505032	342145	22863193	22863193
LH1	23069207	23069207	21995529	21995529	580677	319331	21938872	21938872	618063	324917	21938872	21938872
LH2	27044564	27044564	25688342	25688342	647918	461135	25654832	25654832	659488	465234	25654832	25654832
LH3	22615422	22615422	21844132	21844132	397087	226934	21827310	21827310	402424	228800	21827310	21827310
LJ1	23058939	23058939	22067844	22067844	496469	303926	22008291	22008291	521208	313033	22008291	22008291
LJ2	24016838	24016838	22831435	22831435	666405	299244	22751898	22751898	703125	310444	22751898	22751898
LJ3	22863739	22863739	21848760	21848760	461920	368525	21778930	21778930	491933	381521	21778930	21778930
MDM1	20930936	20930936	19661060	19661060	711014	264437	19652593	19652593	713889	265299	19652593	19652593
MDM2	21016297	21016297	20234648	20234648	390310	229332	20218459	20218459	393091	230105	20218459	20218459
MDM3	23211006	23211006	22262315	22262315	433684	326835	22195411	22195411	456460	337839	22195411	22195411
MLJ1	22470650	22470650	21743420	21743420	332689	252025	21732236	21732236	337763	253756	21732236	21732236
MLJ2	22647146	22647146	21638347	21638347	530030	276031	21548932	21548932	565509	288092	21548932	21548932
MLJ3	22369728	22369728	21665076	21665076	321970	253955	21651967	21651967	326409	255733	21651967	21651967
MYJ1	20524078	20524078	19780190	19780190	388097	208896	19746995	19746995	398566	212968	19746995	19746995
MYJ2	23598433	23598433	22750208	22750208	384132	296757	22737914	22737914	388712	298446	22737914	22737914
MYJ3	22342810	22342810	21466558	21466558	456226	268667	21241133	21241133	502290	288464	21241133	21241133
NKJ1	25076412	25076412	23110666	23110666	1055983	555563	22386553	22386553	1317480	705516	22386553	22386553
NKJ2	22029168	22029168	19957621	19957621	1067946	607983	18868793	18868793	1427904	806902	18868793	18868793
NKJ3	22471969	22471969	20983202	20983202	792242	433585	20444505	20444505	988085	537119	20444505	20444505
NLJ1	22039327	22039327	21117356	21117356	445531	322778	20716013	20716013	570214	408816	20716013	20716013
NLJ2	22263545	22263545	21502077	21502077	347628	262719	21456662	21456662	362955	272908	21456662	21456662
NLJ3	22045824	22045824	20930266	20930266	643555	259248	20624798	20624798	731363	316189	20624798	20624798
QJ1	27621864	27621864	26608185	26608185	530850	281587	26599043	26599043	534900	282861	26599043	26599043
QJ2	21849935	21849935	21191363	21191363	324183	212056	21186527	21186527	326457	212657	21186527	21186527
QJ3	21445336	21445336	20720537	20720537	348927	227621	20714484	20714484	351757	228387	20714484	20714484
RJ1	21344959	21344959	20548154	20548154	424525	223895	20518458	20518458	435469	228908	20518458	20518458
RJ2	20692722	20692722	19813265	19813265	440540	260646	19746120	19746120	464771	271509	19746120	19746120
RJ3	22394959	22394959	21357253	21357253	510092	319623	21272616	21272616	536235	329728	21272616	21272616
WKH1	28572027	28572027	27560361	27560361	323613	518567	27343581	27343581	335914	522977	27343581	27343581
WKH2	19938879	19938879	19188000	19188000	399457	197926	19179080	19179080	401700	198692	19179080	19179080
WKH3	21326601	21326601	20530223	20530223	422504	210583	20515872	20515872	425115	211493	20515872	20515872
XMJ1	20568313	20568313	19854989	19854989	370340	207682	19822652	19822652	383189	213019	19822652	19822652
XMJ2	22397529	22397529	21337923	21337923	512355	371326	21123796	21123796	594422	409950	21123796	21123796
XMJ3	21250687	21250687	20485163	20485163	391153	227669	20445569	20445569	406747	234365	20445569	20445569
YM1	22898276	22898276	22076061	22076061	374096	283634	22064302	22064302	376232	284405	22064302	22064302
YM2	20541909	20541909	19824043	19824043	389483	193154	19804151	19804151	392420	194015	19804151	19804151
YM3	23209692	23209692	22243077	22243077	451088	322218	22188333	22188333	470179	330561	22188333	22188333

## Sheet: TableS2
Table S2. Assembly statistics assessed by metaQUAST.
Genome statistics	final.contigs
Genome fraction (%)	58.134
Duplication ratio	2.059
Largest alignment	3586
Total aligned length	3092096
NG50	...
Macellibacteroides_fermentans	1617
NG75	...
Macellibacteroides_fermentans	1060
NGA50	...
Macellibacteroides_fermentans	636
NGA75	...
Macellibacteroides_fermentans	134
LG50	...
Macellibacteroides_fermentans	528
LG75	...
Macellibacteroides_fermentans	1296
LGA50	...
Macellibacteroides_fermentans	2009
LGA75	...
Macellibacteroides_fermentans	4137
Misassemblies
# misassemblies	80
# relocations	44
# translocations	34
# inversions	2
# interspecies translocations	0
# misassembled contigs	78
Misassembled contigs length	88112
# possibly misassembled contigs	1252
# possible misassemblies	1409
# local misassemblies	18
# scaffold gap ext. mis.	0
# scaffold gap loc. mis.	0
# unaligned mis. contigs	45
Unaligned
# fully unaligned contigs	21024691
Fully unaligned length	21579544572
# partially unaligned contigs	1287
Partially unaligned length	2361961
Mismatches
# mismatches	78245
# indels	1168
Indels length	2854
# mismatches per 100 kbp	3419.58
# indels per 100 kbp	51.05
# indels (<= 5 bp)	1124
# indels (> 5 bp)	44
# N's	0
# N's per 100 kbp	0
Statistics without reference
# contigs	21030185
# contigs (>= 0 bp)	48127823
# contigs (>= 1000 bp)	5551694
# contigs (>= 5000 bp)	243211
# contigs (>= 10000 bp)	57868
# contigs (>= 25000 bp)	7288
# contigs (>= 50000 bp)	1124
Largest contig	301997
Total length	21585406692
Total length (>= 0 bp)	31953269422
Total length (>= 1000 bp)	11220974530
Total length (>= 5000 bp)	2239256999
Total length (>= 10000 bp)	1003031096
Total length (>= 25000 bp)	287185823
Total length (>= 50000 bp)	83260395
N50	1041
N75	680
L50	5131827
L75	11692117
GC (%)	...
Macellibacteroides_fermentans	44.36
not_aligned	48.08
Similarity statistics
# similar correct contigs	0
# similar misassembled blocks	0
All statistics are based on contigs of size ≥ 500 bp, unless otherwise noted (e.g., "# contigs (>= 0 bp)" and "Total length (>= 0 bp)" include all contigs).
Rows show values for the whole assembly (column name) vs. the combined reference (concatenation of all provided references).
Clicking on a row with + sign will expand values for contigs aligned to each of the references separately.
Note that some metrics (e.g. # contigs) may not sum up, because one contig may be aligned to several references and thus, counted several times.
All metrics that depend on the reference length (such as NG50, LG50, etc), plus the GC % are not calculated for the combined reference.
The combined reference is just a concatenation of all available reference genomes of the species, presumably represented in the metagenomic dataset, but not necessarily the real content.
So it might miss many correctly assembled species, and therefore it does not make sense to apply the size and the GC content of the combined reference for assembly evaluation.

## Sheet: Table S3
Table S3. Information of metagenome-assembled genomes. Completeness_metric: near (>90%), substantial (>70%), moderate (>50%); Contamination_metric: none (0%), low (<5%), medium (<10%); Quality_metric: High-quality draft (MAG), Completion >90% and Contamination <5%; Medium-quality draft (MAG), Completion ≥50% and Contamination <10%
Genome	Score	Sequencing depth	Completeness	Contamination	Strain_heterogeneity	Size	N50	Number of contigs	Completeness_metric	Contamination_metric	Quality_metric	Domain	Phylum	Class	Order	Family	Genus	Species
JJ.3	69.2587	23.0685	76.94	2.06	25	1935456	16122	300	substantial	low	Medium-quality draft (MAG)	d__Archaea	p__Thermoplasmatota	c__Poseidoniia_A	o__Poseidoniales	f__Poseidoniaceae	g__Poseidonia	s__
JJ.4	76.1688	57.1554	74.4	0.06	0	1630144	13725	240	substantial	low	Medium-quality draft (MAG)	d__Archaea	p__Thermoplasmatota	c__Poseidoniia_A	o__Poseidoniales	f__Poseidoniaceae	g__Poseidonia	s__
JJ.15	69.6613	23.7032	76.28	1.72	0	1765684	9174	363	substantial	low	Medium-quality draft (MAG)	d__Archaea	p__Thermoplasmatota	c__Poseidoniia_A	o__Poseidoniales	f__Poseidoniaceae	g__MGIIa-L3	s__
JJ.16	80.2217	16.1572	80.27	0.48	0	1519759	50514	131	substantial	low	Medium-quality draft (MAG)	d__Archaea	p__Thermoplasmatota	c__Poseidoniia_A	o__Poseidoniales	f__Thalassarchaeaceae	g__MGIIb-O2	s__MGIIb-O2 sp002686525
WKH.41	77.1911	30.7722	84	2	33.33	1546495	111923	92	substantial	low	Medium-quality draft (MAG)	d__Archaea	p__Thermoplasmatota	c__Poseidoniia_A	o__Poseidoniales	f__Thalassarchaeaceae	g__MGIIb-O1	s__
JJ.28	25.9397	9.97827	57.55	6.97	20	1589780	4913	400	moderate	medium	Medium-quality draft (MAG)	d__Archaea	p__Thermoplasmatota	c__Poseidoniia_A	o__Poseidoniales	f__Poseidoniaceae	g__MGIIa-L2	s__
RJ.3	36.2059	40.5164	69.3	7.68	46.15	930456	3336	306	moderate	medium	Medium-quality draft (MAG)	d__Archaea	p__Thermoproteota	c__Nitrososphaeria	o__Nitrososphaerales	f__Nitrosopumilaceae	g__Nitrosopumilus	s__Nitrosopumilus sp008080815
JJ.7	80.8059	22.6074	88.54	2.27	75	1121035	6712	372	substantial	low	Medium-quality draft (MAG)	d__Archaea	p__Thermoproteota	c__Nitrososphaeria	o__Nitrososphaerales	f__Nitrosopumilaceae	g__Nitrosopumilus	s__Nitrosopumilus sp003702465
RJ.11	31.1516	9.41165	50.48	4.37	20	858995	1973	454	moderate	low	Medium-quality draft (MAG)	d__Archaea	p__Thermoproteota	c__Nitrososphaeria	o__Nitrososphaerales	f__Nitrosopumilaceae	g__Nitrosopumilus	s__
HTM.8	86.2446	56.473	88.84	1.03	0	1198512	128561	58	substantial	low	Medium-quality draft (MAG)	d__Bacteria	p__Acidobacteriota	c__Holophagae	o__Holophagales	f__Holophagaceae	g__UBA12189	s__UBA12189 sp003530835
JTM.20	35.1912	8.54696	64.98	6.32	0	3153118	4192	835	moderate	medium	Medium-quality draft (MAG)	d__Bacteria	p__Acidobacteriota	c__Vicinamibacteria	o__Vicinamibacterales	f__UBA2999	g__12-FULL-67-14b	s__
BSH.4	70.1201	16.8982	80.19	2.39	0	2100931	5756	557	substantial	low	Medium-quality draft (MAG)	d__Bacteria	p__Actinobacteriota	c__Acidimicrobiia	o__Acidimicrobiales	f__UBA8139	g__F1-20-MAGs160	s__
FCJ.25	42.4652	21.1518	64.66	5.17	33.33	1012120	7313	265	moderate	medium	Medium-quality draft (MAG)	d__Bacteria	p__Actinobacteriota	c__Actinomycetia	o__Nanopelagicales	f__Nanopelagicaceae	g__Planktophila	s__
FCJ.31	70.0353	18.091	74.04	1.32	50	1138553	7424	199	substantial	low	Medium-quality draft (MAG)	d__Bacteria	p__Actinobacteriota	c__Actinomycetia	o__Actinomycetales	f__Microbacteriaceae	g__Rhodoluna	s__
HGH.19	58.0003	12.3591	75.32	3.95	12.5	1365522	7467	240	substantial	low	Medium-quality draft (MAG)	d__Bacteria	p__Actinobacteriota	c__Actinomycetia	o__Nanopelagicales	f__Nanopelagicaceae	g__GCA-2737595	s__GCA-2737595 sp009917815
DAH.37	61.7273	7.74348	62.67	0.63	66.67	1062988	3755	304	moderate	low	Medium-quality draft (MAG)	d__Bacteria	p__Actinobacteriota	c__Actinomycetia	o__Actinomycetales	f__Microbacteriaceae	g__Aurantimicrobium	s__
HJF.9	74.445	14.8261	83.61	2.68	90	1711621	4425	429	substantial	low	Medium-quality draft (MAG)	d__Bacteria	p__Actinobacteriota	c__Actinomycetia	o__Nanopelagicales	f__S36-B12	g__UBA11398	s__
NLJ.4	55.6736	36.7855	71.23	4.04	70	1211401	4278	319	substantial	low	Medium-quality draft (MAG)	d__Bacteria	p__Actinobacteriota	c__Actinomycetia	o__Actinomycetales	f__Microbacteriaceae	g__Rhodoluna	s__
YM.44	72.6131	12.1125	77.55	1.4	0	1191399	13371	186	substantial	low	Medium-quality draft (MAG)	d__Bacteria	p__Actinobacteriota	c__Actinomycetia	o__Actinomycetales	f__Microbacteriaceae	g__	s__
HJF.33	70.9192	290.219	86.7	3.77	21.95	1436382	30437	184	substantial	low	Medium-quality draft (MAG)	d__Bacteria	p__Actinobacteriota	c__Actinomycetia	o__Actinomycetales	f__Microbacteriaceae	g__Aurantimicrobium	s__Aurantimicrobium sp003194085
FCJ.40	25.5185	83.337	56.44	6.61	5.71	1139854	3178	527	moderate	medium	Medium-quality draft (MAG)	d__Bacteria	p__Actinobacteriota	c__Actinomycetia	o__Actinomycetales	f__Microbacteriaceae	g__Aurantimicrobium	s__
QJ.19	30.665	22.2781	57.67	6.34	45	1203536	4830	291	moderate	medium	Medium-quality draft (MAG)	d__Bacteria	p__Actinobacteriota	c__Actinomycetia	o__Actinomycetales	f__Microbacteriaceae	g__Aurantimicrobium	s__
HJF.16	31.8658	13.1052	52.98	5.26	66.67	1639780	2280	870	moderate	medium	Medium-quality draft (MAG)	d__Bacteria	p__Actinobacteriota	c__Actinomycetia	o__Actinomycetales	f__Microbacteriaceae	g__Aurantimicrobium	s__
FCJ.4	55.0657	15.7698	53.22	0	0	824117	4913	226	moderate	none	Medium-quality draft (MAG)	d__Bacteria	p__Actinobacteriota	c__Actinomycetia	o__Actinomycetales	f__Microbacteriaceae	g__Rhodoluna	s__
HGH.15	53.2844	9.12429	61.96	2.3	50	929221	2233	446	moderate	low	Medium-quality draft (MAG)	d__Bacteria	p__Actinobacteriota	c__Actinomycetia	o__Actinomycetales	f__Microbacteriaceae	g__Rhodoluna	s__
JZJ.26	43.5735	12.4124	60.36	3.73	5.56	922692	2052	522	moderate	low	Medium-quality draft (MAG)	d__Bacteria	p__Actinobacteriota	c__Actinomycetia	o__Actinomycetales	f__Microbacteriaceae	g__Aquiluna	s__Aquiluna sp003149555
QJ.22	60.2572	112.387	58.41	0	0	989973	4947	220	moderate	none	Medium-quality draft (MAG)	d__Bacteria	p__Actinobacteriota	c__Actinomycetia	o__Actinomycetales	f__Microbacteriaceae	g__Aquiluna	s__
FCJ.1	47.4994	11.0497	54.39	1.75	0	1275278	5234	349	moderate	low	Medium-quality draft (MAG)	d__Bacteria	p__Actinobacteriota	c__Actinomycetia	o__Actinomycetales	f__Microbacteriaceae	g__Aquiluna	s__
MYJ.2	30.8204	7.15173	51.31	4.87	46.15	757947	1682	456	moderate	low	Medium-quality draft (MAG)	d__Bacteria	p__Actinobacteriota	c__Actinomycetia	o__Actinomycetales	f__Microbacteriaceae	g__Aquiluna	s__
FCJ.18	57.5249	31.8533	73.05	3.79	36.36	1159531	12408	224	substantial	low	Medium-quality draft (MAG)	d__Bacteria	p__Actinobacteriota	c__Actinomycetia	o__Actinomycetales	f__Microbacteriaceae	g__Aquiluna	s__
HJD.8	53.0638	42.2335	64.14	2.8	40	878809	4051	340	moderate	low	Medium-quality draft (MAG)	d__Bacteria	p__Actinobacteriota	c__Actinomycetia	o__Actinomycetales	f__Microbacteriaceae	g__Aquiluna	s__
FCJ.28	69.2605	27.4027	79.06	2.59	37.5	1696670	22826	209	substantial	low	Medium-quality draft (MAG)	d__Bacteria	p__Actinobacteriota	c__Actinomycetia	o__Nanopelagicales	f__UBA5976	g__UBA5976	s__
BSH.16	50.9276	92.4876	65.68	3.8	62.5	926457	5562	214	moderate	low	Medium-quality draft (MAG)	d__Bacteria	p__Actinobacteriota	c__Actinomycetia	o__Actinomycetales	f__Microbacteriaceae	g__Pontimonas	s__
HJD.13	73.8132	37.0676	76.93	1.03	9.09	1131816	7572	285	substantial	low	Medium-quality draft (MAG)	d__Bacteria	p__Actinobacteriota	c__Actinomycetia	o__Actinomycetales	f__Microbacteriaceae	g__Pontimonas	s__
QJ.11	55.3128	13.9522	53.51	0	0	765501	4033	208	moderate	none	Medium-quality draft (MAG)	d__Bacteria	p__Actinobacteriota	c__Actinomycetia	o__Actinomycetales	f__Microbacteriaceae	g__Pontimonas	s__
DAH.15	52.7902	108.3	65.04	3.1	35.29	1015934	20532	100	moderate	low	Medium-quality draft (MAG)	d__Bacteria	p__Actinobacteriota	c__Actinomycetia	o__Actinomycetales	f__Microbacteriaceae	g__Pontimonas	s__
MLJ.2	82.6769	11.5712	86.14	1.12	0	1948752	18782	228	substantial	low	Medium-quality draft (MAG)	d__Bacteria	p__Actinobacteriota	c__Actinomycetia	o__Nanopelagicales	f__S36-B12	g__	s__
HQM.3	55.9152	11.7591	63.48	1.95	12.5	1245573	7638	267	moderate	low	Medium-quality draft (MAG)	d__Bacteria	p__Actinobacteriota	c__Actinomycetia	o__Nanopelagicales	f__UBA5976	g__UBA5976	s__
LJ.17	39.6537	17.0368	66	5.98	28.57	1224225	4903	445	moderate	medium	Medium-quality draft (MAG)	d__Bacteria	p__Actinobacteriota	c__Actinomycetia	o__Nanopelagicales	f__UBA5976	g__UBA5976	s__
JM.30	16.9331	138.089	58.93	9.49	35.71	1006943	13439	227	moderate	medium	Medium-quality draft (MAG)	d__Bacteria	p__Actinobacteriota	c__Acidimicrobiia	o__Actinomarinales	f__Actinomarinaceae	g__Actinomarina	s__
JTM.65	38.0321	11.743	55.8	4.08	21.05	863827	3520	370	moderate	low	Medium-quality draft (MAG)	d__Bacteria	p__Actinobacteriota	c__Actinomycetia	o__Nanopelagicales	f__AcAMD-5	g__ATZT02	s__
HGH.41	26.0806	12.1631	60.29	7.37	11.54	989086	3803	416	moderate	medium	Medium-quality draft (MAG)	d__Bacteria	p__Actinobacteriota	c__Actinomycetia	o__Nanopelagicales	f__AcAMD-5	g__ATZT02	s__
HJW.3	53.3671	19.2006	51.45	0	0	551140	6827	101	moderate	none	Medium-quality draft (MAG)	d__Bacteria	p__Actinobacteriota	c__Actinomycetia	o__Nanopelagicales	f__Nanopelagicaceae	g__Planktophila	s__
JTM.11	62.3257	66.5549	67.24	1.72	100	1047889	8538	160	moderate	low	Medium-quality draft (MAG)	d__Bacteria	p__Actinobacteriota	c__Actinomycetia	o__Nanopelagicales	f__Nanopelagicaceae	g__	s__
HEM.16	54.6549	31.4506	61.36	1.72	0	1046698	6162	203	moderate	low	Medium-quality draft (MAG)	d__Bacteria	p__Actinobacteriota	c__Actinomycetia	o__Nanopelagicales	f__Nanopelagicaceae	g__	s__
HJW.41	21.853	21.5641	52.76	6.9	25	1032275	5444	255	moderate	medium	Medium-quality draft (MAG)	d__Bacteria	p__Actinobacteriota	c__Actinomycetia	o__Nanopelagicales	f__Nanopelagicaceae	g__	s__
HGH.27	54.663	114.469	66.93	3.16	50	966726	8054	180	moderate	low	Medium-quality draft (MAG)	d__Bacteria	p__Actinobacteriota	c__Actinomycetia	o__Nanopelagicales	f__Nanopelagicaceae	g__Nanopelagicus	s__
HJW.54	50.4431	68.5312	64.11	3.45	50	944699	5203	211	moderate	low	Medium-quality draft (MAG)	d__Bacteria	p__Actinobacteriota	c__Actinomycetia	o__Nanopelagicales	f__Nanopelagicaceae	g__	s__
MYJ.11	45.4717	38.5474	52.16	1.72	0	529719	6658	94	moderate	low	Medium-quality draft (MAG)	d__Bacteria	p__Actinobacteriota	c__Actinomycetia	o__Nanopelagicales	f__Nanopelagicaceae	g__Nanopelagicus	s__
HEM.8	58.4082	34.2108	63.09	1.47	66.67	858079	2379	385	moderate	low	Medium-quality draft (MAG)	d__Bacteria	p__Actinobacteriota	c__Actinomycetia	o__Nanopelagicales	f__Nanopelagicaceae	g__MAG-120802	s__MAG-120802 sp003569145
JTM.56	52.4782	84.4383	53.85	0.79	100	721599	3770	210	moderate	low	Medium-quality draft (MAG)	d__Bacteria	p__Actinobacteriota	c__Actinomycetia	o__Nanopelagicales	f__Nanopelagicaceae	g__Planktophila	s__
HJF.34	39.7244	108.374	61.09	5.37	68.42	946511	4173	250	moderate	medium	Medium-quality draft (MAG)	d__Bacteria	p__Actinobacteriota	c__Actinomycetia	o__Nanopelagicales	f__Nanopelagicaceae	g__Planktophila	s__
JZJ.11	54.4522	48.2732	63.15	2.63	100	936624	4409	247	moderate	low	Medium-quality draft (MAG)	d__Bacteria	p__Actinobacteriota	c__Actinomycetia	o__Nanopelagicales	f__Nanopelagicaceae	g__MAG-120802	s__
HM.14	21.6576	7.31038	51.02	6.9	50	1059924	2372	440	moderate	medium	Medium-quality draft (MAG)	d__Bacteria	p__Actinobacteriota	c__Actinomycetia	o__Nanopelagicales	f__Nanopelagicaceae	g__Planktophila	s__
MDM.19	29.027	35.8487	51.71	5.31	37.5	834830	5644	177	moderate	medium	Medium-quality draft (MAG)	d__Bacteria	p__Actinobacteriota	c__Actinomycetia	o__Nanopelagicales	f__Nanopelagicaceae	g__Planktophila	s__
MYJ.21	16.4879	34.5869	50.86	8.62	80	1051074	4612	259	moderate	medium	Medium-quality draft (MAG)	d__Bacteria	p__Actinobacteriota	c__Actinomycetia	o__Nanopelagicales	f__Nanopelagicaceae	g__Planktophila	s__
JTM.48	54.1799	26.1332	57.9	1.18	33.33	852352	3743	252	moderate	low	Medium-quality draft (MAG)	d__Bacteria	p__Actinobacteriota	c__Actinomycetia	o__Nanopelagicales	f__Nanopelagicaceae	g__SYAN01	s__SYAN01 sp005787575
HJW.16	6.85024	14.6642	50.49	9.21	7.69	784703	2535	312	moderate	medium	Medium-quality draft (MAG)	d__Bacteria	p__Actinobacteriota	c__Actinomycetia	o__Nanopelagicales	f__Nanopelagicaceae	g__MAG-120802	s__
HGH.13	35.4549	27.5536	59.48	5.17	0	808218	4465	190	moderate	medium	Medium-quality draft (MAG)	d__Bacteria	p__Actinobacteriota	c__Actinomycetia	o__Nanopelagicales	f__Nanopelagicaceae	g__MAG-120802	s__
WKH.34	66.0199	25.9195	75.45	2.3	0	1076498	13798	189	substantial	low	Medium-quality draft (MAG)	d__Bacteria	p__Actinobacteriota	c__Actinomycetia	o__Nanopelagicales	f__Nanopelagicaceae	g__MAG-120802	s__
JTM.17	35.9034	14.89	52.04	3.61	0	815654	6710	158	moderate	low	Medium-quality draft (MAG)	d__Bacteria	p__Actinobacteriota	c__Actinomycetia	o__Nanopelagicales	f__Nanopelagicaceae	g__MAG-120802	s__
WKH.27	54.1201	14.9834	59.43	1.46	0	810955	9555	182	moderate	low	Medium-quality draft (MAG)	d__Bacteria	p__Actinobacteriota	c__Actinomycetia	o__Nanopelagicales	f__AcAMD-5	g__	s__
HTM.42	52.1035	8.57769	63.93	3.03	55.56	1159406	1906	636	moderate	low	Medium-quality draft (MAG)	d__Bacteria	p__Actinobacteriota	c__Thermoleophilia	o__Solirubrobacterales	f__70-9	g__67-14	s__
NKJ.10	50.4125	8.47198	52.33	0.72	0	982769	2317	532	moderate	low	Medium-quality draft (MAG)	d__Bacteria	p__Actinobacteriota	c__Thermoleophilia	o__Solirubrobacterales	f__70-9	g__67-14	s__
DAH.22	68.9477	28.7846	75.92	1.89	16.67	1518502	21144	165	substantial	low	Medium-quality draft (MAG)	d__Bacteria	p__Actinobacteriota	c__Actinomycetia	o__Nanopelagicales	f__S36-B12	g__UBA6154	s__UBA6154 sp002422375
HM.49	84.861	22.4431	93.92	2.33	20	2230599	17782	221	near	low	High-quality draft (MAG)	d__Bacteria	p__Actinobacteriota	c__Acidimicrobiia	o__Acidimicrobiales	f__Ilumatobacteraceae	g__Casp-actino5	s__
QJ.31	85.5303	44.4096	90.6	1.38	0	2081131	4577	570	near	low	High-quality draft (MAG)	d__Bacteria	p__Actinobacteriota	c__Acidimicrobiia	o__Acidimicrobiales	f__Ilumatobacteraceae	g__Casp-actino5	s__
JJ.38	76.2784	17.602	85.8	2.65	66.67	2010966	8380	364	substantial	low	Medium-quality draft (MAG)	d__Bacteria	p__Actinobacteriota	c__Acidimicrobiia	o__Acidimicrobiales	f__Ilumatobacteraceae	g__Casp-actino5	s__
WKH.38	50.2775	17.4314	80.52	6.55	6.67	2002190	13841	290	substantial	medium	Medium-quality draft (MAG)	d__Bacteria	p__Actinobacteriota	c__Acidimicrobiia	o__Acidimicrobiales	f__Ilumatobacteraceae	g__Casp-actino5	s__
JTM.33	58.8888	11.9416	74.29	3.45	0	1529917	4984	353	substantial	low	Medium-quality draft (MAG)	d__Bacteria	p__Actinobacteriota	c__Acidimicrobiia	o__Acidimicrobiales	f__Ilumatobacteraceae	g__CAIYHK01	s__
HM.10	55.4487	10.6994	53.71	0	0	1343952	3002	530	moderate	none	Medium-quality draft (MAG)	d__Bacteria	p__Actinobacteriota	c__Acidimicrobiia	o__Acidimicrobiales	f__Ilumatobacteraceae	g__Casp-actino5	s__
HM.22	75.0194	36.6995	88.86	3.43	37.5	2289368	11126	322	substantial	low	Medium-quality draft (MAG)	d__Bacteria	p__Actinobacteriota	c__Acidimicrobiia	o__Acidimicrobiales	f__Ilumatobacteraceae	g__Casp-actino8	s__Casp-actino8 sp009923785
HJH.1	58.5053	8.70611	56.8	0	0	1272595	2574	510	moderate	none	Medium-quality draft (MAG)	d__Bacteria	p__Actinobacteriota	c__Acidimicrobiia	o__Acidimicrobiales	f__Ilumatobacteraceae	g__Casp-actino8	s__
WKH.13	37.569	12.0388	53.09	4.31	100	1794516	2742	667	moderate	low	Medium-quality draft (MAG)	d__Bacteria	p__Actinobacteriota	c__Acidimicrobiia	o__Acidimicrobiales	f__Ilumatobacteraceae	g__Casp-actino8	s__
HJW.12	57.7793	14.183	70.9	2.99	0	2974930	4556	747	substantial	low	Medium-quality draft (MAG)	d__Bacteria	p__Actinobacteriota	c__Acidimicrobiia	o__Acidimicrobiales	f__Ilumatobacteraceae	g__UBA668	s__
HTM.10	60.0311	18.65	60.98	0.58	33.33	1842025	3277	602	moderate	low	Medium-quality draft (MAG)	d__Bacteria	p__Actinobacteriota	c__Acidimicrobiia	o__Acidimicrobiales	f__Ilumatobacteraceae	g__Casp-actino8	s__
HGH.3	40.6969	15.4767	67.38	5.98	22.22	1870578	5974	397	moderate	medium	Medium-quality draft (MAG)	d__Bacteria	p__Actinobacteriota	c__Acidimicrobiia	o__Acidimicrobiales	f__Ilumatobacteraceae	g__Casp-actino8	s__
JZJ.13	49.2853	31.0148	67.9	4.49	44.44	1900901	4784	485	moderate	low	Medium-quality draft (MAG)	d__Bacteria	p__Actinobacteriota	c__Acidimicrobiia	o__Acidimicrobiales	f__Ilumatobacteraceae	g__Casp-actino8	s__
JZJ.4	41.6583	34.9511	59.65	3.94	0	1053101	2610	512	moderate	low	Medium-quality draft (MAG)	d__Bacteria	p__Actinobacteriota	c__Acidimicrobiia	o__Acidimicrobiales	f__Ilumatobacteraceae	g__UBA3006	s__
HGH.11	19.6693	28.5283	52.32	6.9	2.78	1059678	2065	632	moderate	medium	Medium-quality draft (MAG)	d__Bacteria	p__Actinobacteriota	c__Acidimicrobiia	o__Acidimicrobiales	f__Ilumatobacteraceae	g__UBA3006	s__
WKH.12	52.9331	12.841	59.64	1.72	0	1066261	6112	213	moderate	low	Medium-quality draft (MAG)	d__Bacteria	p__Actinobacteriota	c__Acidimicrobiia	o__Acidimicrobiales	f__Ilumatobacteraceae	g__UBA3006	s__
JTM.44	35.0177	51.5264	57.72	5.63	66.67	1031518	2446	414	moderate	medium	Medium-quality draft (MAG)	d__Bacteria	p__Actinobacteriota	c__Acidimicrobiia	o__Acidimicrobiales	f__Ilumatobacteraceae	g__F1-60-MAGs027	s__
MDM.14	57.829	13.9099	60.3	0.86	0	1379647	4549	351	moderate	low	Medium-quality draft (MAG)	d__Bacteria	p__Actinobacteriota	c__Acidimicrobiia	o__Acidimicrobiales	f__Ilumatobacteraceae	g__F1-60-MAGs027	s__F1-60-MAGs027 sp005793785
HM.50	68.0878	20.5727	82.93	3.51	16.67	1648529	17591	212	substantial	low	Medium-quality draft (MAG)	d__Bacteria	p__Actinobacteriota	c__Acidimicrobiia	o__Acidimicrobiales	f__Ilumatobacteraceae	g__F1-60-MAGs027	s__
JJ.37	58.5259	16.6804	71.72	3.13	21.43	1311998	3718	566	substantial	low	Medium-quality draft (MAG)	d__Bacteria	p__Actinobacteriota	c__Acidimicrobiia	o__Acidimicrobiales	f__Ilumatobacteraceae	g__BACL27	s__BACL27 sp014190055
JZJ.25	46.1813	6.31361	50.96	1.28	0	946586	1748	558	moderate	low	Medium-quality draft (MAG)	d__Bacteria	p__Actinobacteriota	c__Acidimicrobiia	o__Acidimicrobiales	f__Ilumatobacteraceae	g__BACL27	s__
HM.20	41.4004	13.7492	57.76	3.73	14.29	1183902	3272	526	moderate	low	Medium-quality draft (MAG)	d__Bacteria	p__Actinobacteriota	c__Acidimicrobiia	o__Acidimicrobiales	f__Ilumatobacteraceae	g__BACL27	s__
XMJ.12	46.403	6.64263	53.34	1.71	0	893246	1683	533	moderate	low	Medium-quality draft (MAG)	d__Bacteria	p__Actinobacteriota	c__Acidimicrobiia	o__Acidimicrobiales	f__Ilumatobacteraceae	g__BACL27	s__BACL27 sp003535455
FCJ.16	79.1967	21.454	87.94	2.31	25	1665461	28738	162	substantial	low	Medium-quality draft (MAG)	d__Bacteria	p__Actinobacteriota	c__Acidimicrobiia	o__Acidimicrobiales	f__Ilumatobacteraceae	g__UBA3006	s__
HJW.4	34.5614	23.5304	74.81	8.9	25	1581963	11292	370	substantial	medium	Medium-quality draft (MAG)	d__Bacteria	p__Actinobacteriota	c__Acidimicrobiia	o__Acidimicrobiales	f__Ilumatobacteraceae	g__UBA3006	s__
HGH.25	62.4184	16.8999	67.34	1.72	100	1321030	8255	207	moderate	low	Medium-quality draft (MAG)	d__Bacteria	p__Actinobacteriota	c__Acidimicrobiia	o__Acidimicrobiales	f__Ilumatobacteraceae	g__UBA3006	s__
JZJ.16	46.6893	30.8818	67.85	4.9	25	1416167	16928	211	moderate	low	Medium-quality draft (MAG)	d__Bacteria	p__Actinobacteriota	c__Acidimicrobiia	o__Acidimicrobiales	f__Ilumatobacteraceae	g__UBA3006	s__
HJF.23	71.2462	22.254	90.5	4.28	0	1977548	19608	270	near	low	High-quality draft (MAG)	d__Bacteria	p__Actinobacteriota	c__Acidimicrobiia	o__Acidimicrobiales	f__Ilumatobacteraceae	g__UBA2093	s__
LJ.8	62.4795	10.0233	61.36	0.16	0	1453871	6903	304	moderate	low	Medium-quality draft (MAG)	d__Bacteria	p__Actinobacteriota	c__Acidimicrobiia	o__Acidimicrobiales	f__Ilumatobacteraceae	g__UBA2093	s__
JJ.9	44.2845	11.3094	60.05	3.51	0	1765904	3707	615	moderate	low	Medium-quality draft (MAG)	d__Bacteria	p__Actinobacteriota	c__Actinomycetia	o__Actinomycetales	f__Microbacteriaceae	g__Microbacterium	s__Microbacterium marinum
LH.2	62.9765	11.8209	86.83	5.33	18.75	3214446	3928	1014	substantial	medium	Medium-quality draft (MAG)	d__Bacteria	p__Actinobacteriota	c__Actinomycetia	o__Propionibacteriales	f__Nocardioidaceae	g__Aeromicrobium	s__Aeromicrobium sp005788575
HQM.2	67.053	35.8574	91.9	5.46	5.56	3543526	19899	288	near	medium	Medium-quality draft (MAG)	d__Bacteria	p__Actinobacteriota	c__Actinomycetia	o__Propionibacteriales	f__Nocardioidaceae	g__Aeromicrobium	s__
YM.16	65.9272	12.5468	75.42	2.42	28.57	2662817	6785	499	substantial	low	Medium-quality draft (MAG)	d__Bacteria	p__Actinobacteriota	c__Actinomycetia	o__Propionibacteriales	f__Nocardioidaceae	g__Aeromicrobium	s__
MDM.15	43.7584	7.03827	58.08	3.27	9.09	3105494	2899	1118	moderate	low	Medium-quality draft (MAG)	d__Bacteria	p__Actinobacteriota	c__Actinomycetia	o__Mycobacteriales	f__Jatrophihabitantaceae	g__Jatrophihabitans	s__
MYJ.10	55.0123	9.67267	76.4	4.85	21.43	3706807	4425	952	substantial	low	Medium-quality draft (MAG)	d__Bacteria	p__Actinobacteriota	c__Actinomycetia	o__Propionibacteriales	f__Nocardioidaceae	g__Nocardioides	s__
JJ.29	34.5466	14.579	50.26	3.94	54.55	2752522	4727	672	moderate	low	Medium-quality draft (MAG)	d__Bacteria	p__Actinobacteriota	c__Actinomycetia	o__Propionibacteriales	f__Nocardioidaceae	g__Nocardioides	s__Nocardioides sp009701885
DFJ.19	71.763	34.2052	89.67	4.15	18.75	2524458	13483	295	substantial	low	Medium-quality draft (MAG)	d__Bacteria	p__Actinobacteriota	c__Actinomycetia	o__Nanopelagicales	f__S36-B12	g__Mxb001	s__
JM.37	33.6821	11.1168	50.4	3.82	20	1417600	1723	910	moderate	low	Medium-quality draft (MAG)	d__Bacteria	p__Actinobacteriota	c__Thermoleophilia	o__Ga0077560	f__Ga0077560	g__SYFI01	s__
DAH.34	47.1069	9.11033	57.38	2.54	30	2090393	2137	1015	moderate	low	Medium-quality draft (MAG)	d__Bacteria	p__Actinobacteriota	c__Actinomycetia	o__Nanopelagicales	f__S36-B12	g__S36-B12	s__
BSH.2	53.5641	14.165	73.71	4.54	13.33	2228073	7904	513	substantial	low	Medium-quality draft (MAG)	d__Bacteria	p__Actinobacteriota	c__Actinomycetia	o__Nanopelagicales	f__S36-B12	g__Mxb001	s__
YM.4	82.944	14.774	86.13	1.11	16.67	1523281	22804	111	substantial	low	Medium-quality draft (MAG)	d__Bacteria	p__Actinobacteriota	c__Actinomycetia	o__Actinomycetales	f__Microbacteriaceae	g__UBA3913	s__UBA3913 sp002391425
LJ.16	48.2346	9.1564	53.37	1.72	100	1348373	3084	456	moderate	low	Medium-quality draft (MAG)	d__Bacteria	p__Actinobacteriota	c__Actinomycetia	o__Nanopelagicales	f__UBA10799	g__	s__
HJW.18	64.4945	21.5481	71.25	1.73	0	2283094	6152	570	substantial	low	Medium-quality draft (MAG)	d__Bacteria	p__Actinobacteriota	c__Actinomycetia	o__Nanopelagicales	f__S36-B12	g__Mxb001	s__Mxb001 sp903848435
FCJ.27	54.692	8.51481	59.91	1.72	100	1348318	2109	687	moderate	low	Medium-quality draft (MAG)	d__Bacteria	p__Actinobacteriota	c__Actinomycetia	o__Nanopelagicales	f__S36-B12	g__CAIKZY01	s__
HGH.24	54.8731	37.6021	77.4	4.95	8.33	1746530	4183	459	substantial	low	Medium-quality draft (MAG)	d__Bacteria	p__Actinobacteriota	c__Acidimicrobiia	o__Acidimicrobiales	f__Ilumatobacteraceae	g__UBA2093	s__
HTM.34	72.1501	11.5803	79.33	1.87	16.67	4522298	5208	1063	substantial	low	Medium-quality draft (MAG)	d__Bacteria	p__Actinobacteriota	c__Thermoleophilia	o__Solirubrobacterales	f__Solirubrobacteraceae	g__Patulibacter	s__
HGH.48	27.8847	7.44318	54.12	5.58	0	1785524	2135	980	moderate	medium	Medium-quality draft (MAG)	d__Bacteria	p__Actinobacteriota	c__Acidimicrobiia	o__IMCC26256	f__IMCC26256	g__IMCC26256	s__
JTM.2	74.7278	17.1244	86.54	2.85	16.67	2102164	8422	300	substantial	low	Medium-quality draft (MAG)	d__Bacteria	p__Actinobacteriota	c__Acidimicrobiia	o__IMCC26256	f__IMCC26256	g__	s__
BSH.18	48.5367	7.2594	54.16	1.45	0	1505907	1792	883	moderate	low	Medium-quality draft (MAG)	d__Bacteria	p__Actinobacteriota	c__Acidimicrobiia	o__Acidimicrobiales	f__	g__	s__
LJ.14	62.9658	25.5279	87.63	5.45	11.11	2226734	9132	351	substantial	medium	Medium-quality draft (MAG)	d__Bacteria	p__Actinobacteriota	c__Acidimicrobiia	o__Acidimicrobiales	f__UBA8139	g__	s__
HJW.2	56.9244	10.8781	70.3	3.24	33.33	2453156	3083	995	substantial	low	Medium-quality draft (MAG)	d__Bacteria	p__Armatimonadota	c__Armatimonadia	o__Armatimonadales	f__Armatimonadaceae	g__CAIRTT01	s__
FCJ.6	74.4014	10.231	72.41	0	0	3112688	9611	398	substantial	none	Medium-quality draft (MAG)	d__Bacteria	p__Bacteroidota	c__Bacteroidia	o__Flavobacteriales	f__Crocinitomicaceae	g__Crocinitomix	s__
RJ.19	61.6868	8.1648	69.17	1.95	22.22	1256112	4645	312	moderate	low	Medium-quality draft (MAG)	d__Bacteria	p__Bacteroidota	c__Bacteroidia	o__Flavobacteriales	f__Flavobacteriaceae	g__	s__
WKH.42	52.9084	8.95376	59.14	1.76	37.5	1134663	6559	183	moderate	low	Medium-quality draft (MAG)	d__Bacteria	p__Bacteroidota	c__Bacteroidia	o__Flavobacteriales	f__Flavobacteriaceae	g__SHLJ01	s__
YM.33	52.8703	26.161	68.29	3.89	44.44	1311485	40101	56	moderate	low	Medium-quality draft (MAG)	d__Bacteria	p__Bacteroidota	c__Bacteroidia	o__Flavobacteriales	f__Flavobacteriaceae	g__CWB-1	s__
HJH.24	25.2924	6.7809	54.36	6.15	0	1526981	2316	742	moderate	medium	Medium-quality draft (MAG)	d__Bacteria	p__Bacteroidota	c__Rhodothermia	o__Balneolales	f__Balneolaceae	g__Sam29DG08-bin30	s__Sam29DG08-bin30 sp003045995
HJH.12	54.6976	8.57208	60.25	1.52	20	1881362	3071	680	moderate	low	Medium-quality draft (MAG)	d__Bacteria	p__Bacteroidota	c__Bacteroidia	o__Chitinophagales	f__Saprospiraceae	g__	s__
HJW.21	65.6368	7.61565	69.87	1.24	16.67	2836184	3313	1013	moderate	low	Medium-quality draft (MAG)	d__Bacteria	p__Bacteroidota	c__Bacteroidia	o__Chitinophagales	f__Saprospiraceae	g__BJGN01	s__
HJF.39	66.8263	6.58087	65.11	0	0	2019795	2708	851	moderate	none	Medium-quality draft (MAG)	d__Bacteria	p__Bacteroidota	c__Bacteroidia	o__AKYH767	f__B-17BO	g__UBA2475	s__
HJW.8	72.526	27.9467	76.94	1.3	0	1004295	14860	129	substantial	low	Medium-quality draft (MAG)	d__Bacteria	p__Bacteroidota	c__Bacteroidia	o__Cytophagales	f__Amoebophilaceae	g__	s__
JTM.26	65.6693	11.6663	72.94	1.93	20	1765070	9698	297	substantial	low	Medium-quality draft (MAG)	d__Bacteria	p__Bacteroidota	c__Bacteroidia	o__UBA7662	f__UBA7662	g__F1-60-MAGs140	s__F1-60-MAGs140 sp005799065
HTM.9	72.0236	14.002	83.89	2.78	0	1832631	11671	282	substantial	low	Medium-quality draft (MAG)	d__Bacteria	p__Bacteroidota	c__Bacteroidia	o__NS11-12g	f__UBA955	g__UBA955	s__UBA955 sp005788145
HGH.17	60.2197	13.2874	71.15	2.58	0	1922858	8698	425	substantial	low	Medium-quality draft (MAG)	d__Bacteria	p__Bacteroidota	c__Bacteroidia	o__NS11-12g	f__UBA955	g__UBA955	s__
MYJ.26	34.4084	7.33111	53.86	4.23	0	800312	2493	339	moderate	low	Medium-quality draft (MAG)	d__Bacteria	p__Bacteroidota	c__Bacteroidia	o__NS11-12g	f__UBA955	g__UBA955	s__
HJF.30	77.5929	18.9615	85.2	2.04	22.22	2123919	19024	268	substantial	low	Medium-quality draft (MAG)	d__Bacteria	p__Bacteroidota	c__Bacteroidia	o__NS11-12g	f__UBA955	g__UBA955	s__
HGH.29	73.8507	8.9888	79.57	1.55	14.29	1913185	4153	562	substantial	low	Medium-quality draft (MAG)	d__Bacteria	p__Bacteroidota	c__Bacteroidia	o__AKYH767	f__B-17BO	g__UBA2475	s__UBA2475 sp009927275
HJW.19	25.605	5.77996	59.94	7.41	15.15	2565127	1530	1630	moderate	medium	Medium-quality draft (MAG)	d__Bacteria	p__Bacteroidota	c__Bacteroidia	o__Chitinophagales	f__Chitinophagaceae	g__	s__
JTM.53	80.1944	12.8891	87.43	1.87	0	2039268	16932	226	substantial	low	Medium-quality draft (MAG)	d__Bacteria	p__Bacteroidota	c__Bacteroidia	o__Chitinophagales	f__Chitinophagaceae	g__SXYR01	s__
YM.52	48.5852	6.9357	56.46	2.05	36.36	1287621	1818	718	moderate	low	Medium-quality draft (MAG)	d__Bacteria	p__Bacteroidota	c__Bacteroidia	o__Cytophagales	f__Spirosomaceae	g__	s__
HJF.15	64.3465	52.6087	85.66	4.81	12.5	4599962	18640	531	substantial	low	Medium-quality draft (MAG)	d__Bacteria	p__Bacteroidota	c__Bacteroidia	o__Cytophagales	f__Spirosomaceae	g__Emticicia	s__
HTM.48	83.7305	30.6279	93.88	2.57	11.11	2126472	67598	151	near	low	High-quality draft (MAG)	d__Bacteria	p__Bacteroidota	c__Bacteroidia	o__Chitinophagales	f__Chitinophagaceae	g__SXYR01	s__SXYR01 sp005788265
HJF.29	90.6162	33.0041	96.59	1.68	0	3276542	71194	73	near	low	High-quality draft (MAG)	d__Bacteria	p__Bacteroidota	c__Bacteroidia	o__Flavobacteriales	f__Crocinitomicaceae	g__M0103	s__
LH.24	53.8873	9.03708	60.76	1.89	40	1493715	4391	376	moderate	low	Medium-quality draft (MAG)	d__Bacteria	p__Bacteroidota	c__Bacteroidia	o__Flavobacteriales	f__Crocinitomicaceae	g__UBA952	s__
JTM.61	55.0319	8.12689	61.79	1.72	0	2572091	4829	623	moderate	low	Medium-quality draft (MAG)	d__Bacteria	p__Bacteroidota	c__Bacteroidia	o__Flavobacteriales	f__Crocinitomicaceae	g__M0103	s__
HTM.28	66.2876	21.5992	83.75	4.1	21.05	1596690	22339	211	substantial	low	Medium-quality draft (MAG)	d__Bacteria	p__Bacteroidota	c__Bacteroidia	o__Chitinophagales	f__Chitinophagaceae	g__JJ008	s__JJ008 sp014190475
HEM.6	60.8668	6.91743	66.11	1.46	25	1640549	2419	735	moderate	low	Medium-quality draft (MAG)	d__Bacteria	p__Bacteroidota	c__Bacteroidia	o__Flavobacteriales	f__Crocinitomicaceae	g__UBA952	s__
JZJ.21	55.3535	23.8316	60.66	1.51	25	1333346	5394	368	moderate	low	Medium-quality draft (MAG)	d__Bacteria	p__Bacteroidota	c__Bacteroidia	o__Chitinophagales	f__Chitinophagaceae	g__Sediminibacterium	s__
HGH.33	66.3875	28.209	64.31	0	0	1908669	14286	194	moderate	none	Medium-quality draft (MAG)	d__Bacteria	p__Bacteroidota	c__Bacteroidia	o__Chitinophagales	f__Chitinophagaceae	g__Sediminibacterium	s__
NLJ.5	54.5176	12.5492	59.59	1.72	100	1656754	4122	453	moderate	low	Medium-quality draft (MAG)	d__Bacteria	p__Bacteroidota	c__Bacteroidia	o__Chitinophagales	f__Chitinophagaceae	g__Sediminibacterium	s__
HGH.34	49.2867	10.7496	64.11	3.56	33.33	1634375	3805	591	moderate	low	Medium-quality draft (MAG)	d__Bacteria	p__Bacteroidota	c__Bacteroidia	o__Chitinophagales	f__Chitinophagaceae	g__OLB11	s__
MYJ.25	77.795	17.1725	89.61	2.92	27.27	1753215	9495	245	substantial	low	Medium-quality draft (MAG)	d__Bacteria	p__Bacteroidota	c__Bacteroidia	o__Sphingobacteriales	f__CAIKLP01	g__CAIKLP01	s__
HGH.46	27.764	13.4573	62.46	7.39	8.33	1198161	1892	650	moderate	medium	Medium-quality draft (MAG)	d__Bacteria	p__Bacteroidota	c__Bacteroidia	o__AKYH767-A	f__OLB10	g__CAINEC01	s__
FCJ.39	66.0283	8.18683	78.27	2.9	14.29	1817738	4872	479	substantial	low	Medium-quality draft (MAG)	d__Bacteria	p__Bacteroidota	c__Bacteroidia	o__Flavobacteriales	f__Crocinitomicaceae	g__Fluviicola	s__
HGH.26	64.0234	8.26422	62.24	0	0	1026071	3688	296	moderate	none	Medium-quality draft (MAG)	d__Bacteria	p__Bacteroidota	c__Bacteroidia	o__Chitinophagales	f__Chitinophagaceae	g__Ferruginibacter	s__
QJ.30	53.6059	31.4897	74.59	4.61	0	1912249	13547	279	substantial	low	Medium-quality draft (MAG)	d__Bacteria	p__Bacteroidota	c__Bacteroidia	o__Flavobacteriales	f__Crocinitomicaceae	g__	s__
HEM.14	66.4849	15.5265	76.25	2.81	88.89	2006445	3751	598	substantial	low	Medium-quality draft (MAG)	d__Bacteria	p__Bacteroidota	c__Bacteroidia	o__Chitinophagales	f__Chitinophagaceae	g__OLB11	s__
HGH.7	34.8845	8.79176	50.34	3.45	0	1628205	3882	481	moderate	low	Medium-quality draft (MAG)	d__Bacteria	p__Bacteroidota	c__Bacteroidia	o__Flavobacteriales	f__Crocinitomicaceae	g__UBA952	s__
HJW.49	69.9874	20.8424	84.66	3.44	7.69	2444409	33558	192	substantial	low	Medium-quality draft (MAG)	d__Bacteria	p__Bacteroidota	c__Bacteroidia	o__AKYH767-A	f__OLB10	g__	s__
QJ.36	80.1559	17.0747	88.67	2.1	0	2603831	9372	513	substantial	low	Medium-quality draft (MAG)	d__Bacteria	p__Bacteroidota	c__Bacteroidia	o__Cytophagales	f__Cyclobacteriaceae	g__Algoriphagus	s__
HGH.42	15.0178	8.37342	54.67	8.39	8.33	1244868	1577	782	moderate	medium	Medium-quality draft (MAG)	d__Bacteria	p__Bacteroidota	c__Bacteroidia	o__Cytophagales	f__Spirosomaceae	g__Aquirufa	s__
HJW.36	79.7526	14.3197	85.76	1.65	8.33	1777502	16232	209	substantial	low	Medium-quality draft (MAG)	d__Bacteria	p__Bacteroidota	c__Bacteroidia	o__Flavobacteriales	f__Flavobacteriaceae	g__BACL21	s__
MDM.30	75.0842	27.0104	82.6	2.19	66.67	1427785	8878	244	substantial	low	Medium-quality draft (MAG)	d__Bacteria	p__Bacteroidota	c__Bacteroidia	o__Flavobacteriales	f__Schleiferiaceae	g__TMED14	s__TMED14 sp003507115
FCJ.15	75.9391	33.9487	82.2	1.66	0	1741241	11974	355	substantial	low	Medium-quality draft (MAG)	d__Bacteria	p__Bacteroidota	c__Bacteroidia	o__Flavobacteriales	f__Schleiferiaceae	g__TMED14	s__
HJH.27	39.5683	6.99168	56.45	3.84	18.18	1032568	1739	602	moderate	low	Medium-quality draft (MAG)	d__Bacteria	p__Bacteroidota	c__Bacteroidia	o__Flavobacteriales	f__Schleiferiaceae	g__TMED14	s__
JTM.60	62.5365	14.6659	75.57	3.11	18.18	1538246	7984	335	substantial	low	Medium-quality draft (MAG)	d__Bacteria	p__Bacteroidota	c__Bacteroidia	o__Flavobacteriales	f__Schleiferiaceae	g__TMED14	s__TMED14 sp005786915
MYJ.32	42.1682	6.45596	54.3	3.01	42.86	1074904	1804	616	moderate	low	Medium-quality draft (MAG)	d__Bacteria	p__Bacteroidota	c__Bacteroidia	o__Flavobacteriales	f__Schleiferiaceae	g__TMED14	s__
JJ.5	60.9126	8.43297	80.66	4.41	9.09	2104561	6360	420	substantial	low	Medium-quality draft (MAG)	d__Bacteria	p__Bacteroidota	c__Bacteroidia	o__Flavobacteriales	f__Salibacteraceae	g__SHAN690	s__
MLJ.13	67.5199	25.6186	68.94	0.65	0	1128914	4569	331	moderate	low	Medium-quality draft (MAG)	d__Bacteria	p__Bacteroidota	c__Bacteroidia	o__Flavobacteriales	f__Schleiferiaceae	g__UBA10364	s__
RJ.36	46.9853	10.9087	54.67	2.06	40	1410480	3825	402	moderate	low	Medium-quality draft (MAG)	d__Bacteria	p__Bacteroidota	c__Bacteroidia	o__Flavobacteriales	f__Schleiferiaceae	g__UBA10364	s__
WKH.8	83.1179	35.9333	93.43	2.75	50	2139822	13358	228	near	low	High-quality draft (MAG)	d__Bacteria	p__Bacteroidota	c__Bacteroidia	o__NS11-12g	f__UBA955	g__VMCP01	s__
QJ.17	41.811	22.8924	64.45	5.49	42.86	2038815	82414	130	moderate	medium	Medium-quality draft (MAG)	d__Bacteria	p__Bacteroidota	c__Bacteroidia	o__NS11-12g	f__UBA955	g__VMCP01	s__
QJ.21	71.8516	9.39759	75.32	1.13	25	1967067	6284	382	substantial	low	Medium-quality draft (MAG)	d__Bacteria	p__Bacteroidota	c__Bacteroidia	o__NS11-12g	f__UBA8524	g__UBA8524	s__
DAH.10	62.5172	23.7857	85.91	5.09	0	2554653	13014	424	substantial	medium	Medium-quality draft (MAG)	d__Bacteria	p__Bacteroidota	c__Bacteroidia	o__Flavobacteriales	f__UA16	g__	s__
NKJ.13	94.5215	26.5371	94.28	0.41	0	2000855	38279	168	near	low	High-quality draft (MAG)	d__Bacteria	p__Bacteroidota	c__Bacteroidia	o__Flavobacteriales	f__Flavobacteriaceae	g__MAG-120531	s__
DAH.26	49.9721	7.77653	78.31	6.1	7.14	3524378	2839	1402	substantial	medium	Medium-quality draft (MAG)	d__Bacteria	p__Bacteroidota	c__Bacteroidia	o__CAILMK01	f__JAAYUY01	g__	s__
HJW.43	62.2154	10.0531	72.57	2.44	0	1920567	4906	546	substantial	low	Medium-quality draft (MAG)	d__Bacteria	p__Bacteroidota	c__Bacteroidia	o__Flavobacteriales	f__Crocinitomicaceae	g__UBA952	s__
FCJ.26	84.1156	83.3477	88.01	1.32	40	1752374	22659	121	substantial	low	Medium-quality draft (MAG)	d__Bacteria	p__Bacteroidota	c__Bacteroidia	o__Flavobacteriales	f__Flavobacteriaceae	g__MAG-120531	s__
JTM.50	42.4496	7.69443	64.75	5.1	28.57	1739863	3056	591	moderate	medium	Medium-quality draft (MAG)	d__Bacteria	p__Bacteroidota	c__Bacteroidia	o__AKYH767-A	f__OLB10	g__	s__
HJW.60	55.1091	23.6378	73.85	4.2	10.42	1628294	4394	590	substantial	low	Medium-quality draft (MAG)	d__Bacteria	p__Bacteroidota	c__Bacteroidia	o__Flavobacteriales	f__Flavobacteriaceae	g__UBA3478	s__UBA3478 sp002381155
FCJ.41	67.0292	14.9855	85.06	4.03	6.67	1478071	5020	467	substantial	low	Medium-quality draft (MAG)	d__Bacteria	p__Bacteroidota	c__Bacteroidia	o__Flavobacteriales	f__Flavobacteriaceae	g__UBA3478	s__
HJF.11	52.1884	7.6376	60.55	2.02	0	1791897	2998	619	moderate	low	Medium-quality draft (MAG)	d__Bacteria	p__Bacteroidota	c__Bacteroidia	o__Flavobacteriales	f__Flavobacteriaceae	g__UBA3478	s__
JJ.39	26.6879	9.49458	56.45	6.31	0	1476517	3765	542	moderate	medium	Medium-quality draft (MAG)	d__Bacteria	p__Bacteroidota	c__Bacteroidia	o__Flavobacteriales	f__Flavobacteriaceae	g__MAG-120531	s__MAG-120531 sp013373635
DAH.18	78.0219	36.4307	82.03	1.35	33.33	1570315	38357	148	substantial	low	Medium-quality draft (MAG)	d__Bacteria	p__Bacteroidota	c__Bacteroidia	o__Flavobacteriales	f__Flavobacteriaceae	g__UBA3478	s__
JM.27	84.9659	15.2848	87.53	1.02	7.69	1644868	82209	87	substantial	low	Medium-quality draft (MAG)	d__Bacteria	p__Bacteroidota	c__Bacteroidia	o__Flavobacteriales	f__Flavobacteriaceae	g__UBA3478	s__
LH.32	33.7861	15.778	59.87	5.57	0	1462941	3405	548	moderate	medium	Medium-quality draft (MAG)	d__Bacteria	p__Bacteroidota	c__Bacteroidia	o__Flavobacteriales	f__UBA10066	g__	s__
JJ.10	72.7239	18.3428	87.7	3.42	0	1759197	17697	263	substantial	low	Medium-quality draft (MAG)	d__Bacteria	p__Bacteroidota	c__Bacteroidia	o__Flavobacteriales	f__Flavobacteriaceae	g__RFYP01	s__RFYP01 sp009921175
WKH.44	59.4104	11.5771	85.99	6.14	34.29	1768040	10715	221	substantial	medium	Medium-quality draft (MAG)	d__Bacteria	p__Bacteroidota	c__Bacteroidia	o__Flavobacteriales	f__Flavobacteriaceae	g__RFYP01	s__
FCJ.17	48.8024	7.83836	50.47	0.86	100	1323450	3506	415	moderate	low	Medium-quality draft (MAG)	d__Bacteria	p__Bacteroidota	c__Bacteroidia	o__Flavobacteriales	f__Crocinitomicaceae	g__UBA952	s__
LH.15	78.877	12.9573	91.81	3.41	60	2500353	13865	240	near	low	High-quality draft (MAG)	d__Bacteria	p__Bacteroidota	c__Bacteroidia	o__Flavobacteriales	f__Crocinitomicaceae	g__M0103	s__
NKJ.14	66.5804	10.6765	70.64	1.16	0	2801475	3025	1133	substantial	low	Medium-quality draft (MAG)	d__Bacteria	p__Bacteroidota	c__Bacteroidia	o__Chitinophagales	f__Saprospiraceae	g__	s__
FCJ.34	86.4807	14.4779	90.22	1.16	0	1766323	13224	219	near	low	High-quality draft (MAG)	d__Bacteria	p__Bacteroidota	c__Bacteroidia	o__Flavobacteriales	f__Flavobacteriaceae	g__MS024-2A	s__
QJ.33	67.2389	14.0399	77.22	2.61	44.44	1369491	6577	242	substantial	low	Medium-quality draft (MAG)	d__Bacteria	p__Bacteroidota	c__Bacteroidia	o__Flavobacteriales	f__Flavobacteriaceae	g__MS024-2A	s__MS024-2A sp011525195
DAH.30	93.2081	31.5046	99.26	2.03	85.71	1882142	52048	61	near	low	High-quality draft (MAG)	d__Bacteria	p__Bacteroidota	c__Bacteroidia	o__Flavobacteriales	f__Flavobacteriaceae	g__MS024-2A	s__MS024-2A sp008081175
FCJ.32	89.9809	27.0196	97.67	2.21	50	1954038	32489	75	near	low	High-quality draft (MAG)	d__Bacteria	p__Bacteroidota	c__Bacteroidia	o__Flavobacteriales	f__Flavobacteriaceae	g__MS024-2A	s__MS024-2A sp010031465
HM.6	97.1229	22.7519	98.53	0.74	0	1929534	38536	75	near	low	High-quality draft (MAG)	d__Bacteria	p__Bacteroidota	c__Bacteroidia	o__Flavobacteriales	f__Flavobacteriaceae	g__MS024-2A	s__
DJN.32	59.2882	9.03373	72.1	2.9	0	2517795	2379	1178	substantial	low	Medium-quality draft (MAG)	d__Bacteria	p__Bacteroidota	c__Bacteroidia	o__Chitinophagales	f__Saprospiraceae	g__	s__
YM.19	71.1899	8.51914	77.95	1.84	33.33	1608146	4501	445	substantial	low	Medium-quality draft (MAG)	d__Bacteria	p__Bacteroidota	c__Bacteroidia	o__Flavobacteriales	f__Flavobacteriaceae	g__MS024-2A	s__
QJ.25	78.142	26.3374	92.47	3.78	66.67	2234002	12698	247	near	low	High-quality draft (MAG)	d__Bacteria	p__Bacteroidota	c__Bacteroidia	o__Flavobacteriales	f__UBA10066	g__	s__
DAH.14	80.9611	10.0636	85.74	1.35	0	2357082	8755	336	substantial	low	Medium-quality draft (MAG)	d__Bacteria	p__Bacteroidota	c__Bacteroidia	o__Flavobacteriales	f__Crocinitomicaceae	g__	s__
HJH.11	64.5695	13.3186	71.39	1.75	0	2195938	7229	408	substantial	low	Medium-quality draft (MAG)	d__Bacteria	p__Bacteroidota	c__Bacteroidia	o__Flavobacteriales	f__Flavobacteriaceae	g__Polaribacter	s__
YM.40	65.5012	345.547	94.99	6.34	0	2707599	26445	296	near	medium	Medium-quality draft (MAG)	d__Bacteria	p__Bacteroidota	c__Bacteroidia	o__Flavobacteriales	f__Flavobacteriaceae	g__Flavobacterium	s__Flavobacterium sp002454195
MLJ.21	58.467	77.898	76.65	4.46	47.06	2986510	10872	340	substantial	low	Medium-quality draft (MAG)	d__Bacteria	p__Bacteroidota	c__Bacteroidia	o__Flavobacteriales	f__Flavobacteriaceae	g__Flavobacterium	s__
MLJ.10	55.9224	36.541	86.56	6.66	2.56	3435800	96337	257	substantial	medium	Medium-quality draft (MAG)	d__Bacteria	p__Bacteroidota	c__Bacteroidia	o__Flavobacteriales	f__Flavobacteriaceae	g__Flavobacterium	s__
FCJ.21	51.315	30.9556	55.66	1.23	0	1164099	4074	388	moderate	low	Medium-quality draft (MAG)	d__Bacteria	p__Bacteroidota	c__Bacteroidia	o__Flavobacteriales	f__Flavobacteriaceae	g__Flavobacterium	s__
HJF.25	77.6938	26.2518	89.99	3.03	18.75	2246953	37264	99	substantial	low	Medium-quality draft (MAG)	d__Bacteria	p__Bacteroidota	c__Bacteroidia	o__Flavobacteriales	f__Flavobacteriaceae	g__Polaribacter_A	s__
MYJ.13	44.0405	12.0111	72.41	6.9	60	1928458	9574	292	substantial	medium	Medium-quality draft (MAG)	d__Bacteria	p__Bacteroidota	c__Bacteroidia	o__Flavobacteriales	f__Flavobacteriaceae	g__Flavobacterium	s__Flavobacterium sp009926065
HJW.45	53.7375	11.1394	55.34	0.86	100	1526590	4732	397	moderate	low	Medium-quality draft (MAG)	d__Bacteria	p__Bacteroidota	c__Bacteroidia	o__Flavobacteriales	f__Flavobacteriaceae	g__Flavobacterium	s__
QJ.40	56.7539	10.7419	84.95	6.46	34.38	2072311	5832	456	substantial	medium	Medium-quality draft (MAG)	d__Bacteria	p__Bacteroidota	c__Bacteroidia	o__Flavobacteriales	f__Flavobacteriaceae	g__Flaviramulus	s__
HM.29	46.5256	12.6039	64.7	4.43	50	1690060	3321	621	moderate	low	Medium-quality draft (MAG)	d__Bacteria	p__Bacteroidota	c__Bacteroidia	o__Flavobacteriales	f__Weeksellaceae	g__Cloacibacterium	s__Cloacibacterium normanense
HJF.18	68.1763	10.1872	69.78	0.86	100	1762324	4706	453	moderate	low	Medium-quality draft (MAG)	d__Bacteria	p__Bacteroidota	c__Bacteroidia	o__Flavobacteriales	f__Weeksellaceae	g__Cloacibacterium	s__
MLJ.12	88.5192	10.7186	96.52	2.12	27.27	5034759	11017	652	near	low	High-quality draft (MAG)	d__Bacteria	p__Bacteroidota	c__Bacteroidia	o__Flavobacteriales	f__Weeksellaceae	g__Chryseobacterium	s__Chryseobacterium cucumeris
QJ.42	55.4614	9.51948	62.23	1.72	0	2068693	4601	526	moderate	low	Medium-quality draft (MAG)	d__Bacteria	p__Bacteroidota	c__Bacteroidia	o__Flavobacteriales	f__Flavobacteriaceae	g__Mariniflexile	s__
WKH.37	88.5239	15.5573	87.48	0.27	100	2266073	17692	167	substantial	low	Medium-quality draft (MAG)	d__Bacteria	p__Bacteroidota	c__Bacteroidia	o__Flavobacteriales	f__Crocinitomicaceae	g__	s__
MYJ.27	65.2183	20.8233	83.7	4.1	0	2274158	10877	388	substantial	low	Medium-quality draft (MAG)	d__Bacteria	p__Bacteroidota	c__Kapabacteria	o__Kapabacteriales	f__UBA961	g__BJGZ01	s__
HJF.20	96.9609	19.0099	98.21	0.74	16.67	4850967	45192	199	near	low	High-quality draft (MAG)	d__Bacteria	p__Bacteroidota	c__Bacteroidia	o__Cytophagales	f__Spirosomaceae	g__Runella	s__
WKH.21	52.9483	7.1802	63.42	2.64	37.5	1426835	2996	559	moderate	low	Medium-quality draft (MAG)	d__Bacteria	p__Bacteroidota	c__Bacteroidia	o__Flavobacteriales	f__Flavobacteriaceae	g__UBA8316	s__
HJF.5	69.4437	8.81688	75.11	1.59	28.57	2744943	4560	738	substantial	low	Medium-quality draft (MAG)	d__Bacteria	p__Bacteroidota	c__Bacteroidia	o__Cytophagales	f__Spirosomaceae	g__Emticicia	s__
HJW.53	81.8624	11.2753	92.42	2.54	0	2987367	19269	273	near	low	High-quality draft (MAG)	d__Bacteria	p__Bacteroidota	c__Bacteroidia	o__AKYH767	f__UBA4408	g__CAIKXD01	s__
HGH.39	48.2517	7.7401	59.34	2.57	0	1542992	3338	529	moderate	low	Medium-quality draft (MAG)	d__Bacteria	p__Bacteroidota	c__Bacteroidia	o__AKYH767-A	f__JABDAW01	g__	s__
HJW.20	66.4786	51.4187	70.83	1.32	25	1622333	6875	418	substantial	low	Medium-quality draft (MAG)	d__Bacteria	p__Bacteroidota	c__Bacteroidia	o__UBA7662	f__UBA7662	g__SYHX01	s__SYHX01 sp009927485
HJW.23	66.4897	7.42386	70.73	1.27	33.33	1285859	2360	609	substantial	low	Medium-quality draft (MAG)	d__Bacteria	p__Bacteroidota	c__Bacteroidia	o__UBA7662	f__UBA7662	g__SYHX01	s__SYHX01 sp009926245
HJH.28	56.8329	8.44292	57.35	0.46	0	951904	3680	339	moderate	low	Medium-quality draft (MAG)	d__Bacteria	p__Bacteroidota	c__Rhodothermia	o__Balneolales	f__Balneolaceae	g__UBA8296	s__
NLJ.8	73.6997	18.3593	84.83	2.67	8	3720250	10287	703	substantial	low	Medium-quality draft (MAG)	d__Bacteria	p__Bacteroidota	c__Bacteroidia	o__Cytophagales	f__Spirosomaceae	g__Flectobacillus	s__
QJ.9	96.0162	17.8819	96.44	0.65	100	2048258	22513	127	near	low	High-quality draft (MAG)	d__Bacteria	p__Bacteroidota	c__Bacteroidia	o__Flavobacteriales	f__Crocinitomicaceae	g__UBA952	s__
WKH.24	36.9247	14.7306	53.51	3.65	0	1175907	2135	687	moderate	low	Medium-quality draft (MAG)	d__Bacteria	p__Bacteroidota	c__Bacteroidia	o__NS11-12g	f__UBA955	g__	s__
YM.31	83.6256	9.63993	87.94	1.38	50	1918794	6184	424	substantial	low	Medium-quality draft (MAG)	d__Bacteria	p__Bacteroidota	c__Bacteroidia	o__NS11-12g	f__UBA955	g__	s__
JJ.26	72.7581	11.6663	74.14	0.86	100	1650492	13067	164	substantial	low	Medium-quality draft (MAG)	d__Bacteria	p__Bacteroidota	c__Bacteroidia	o__Flavobacteriales	f__Flavobacteriaceae	g__MS024-2A	s__
DAH.24	56.4034	6.1634	61.35	1.32	0	1558724	2027	814	moderate	low	Medium-quality draft (MAG)	d__Bacteria	p__Bacteroidota	c__Rhodothermia	o__Rhodothermales	f__UBA10348	g__	s__
DAH.35	69.9229	14.3006	86.28	3.73	8.33	3349242	9212	556	substantial	low	Medium-quality draft (MAG)	d__Bacteria	p__Bacteroidota	c__Bacteroidia	o__Chitinophagales	f__Saprospiraceae	g__	s__
HTM.27	90.0522	18.5104	93.26	1.15	16.67	2255679	50239	118	near	low	High-quality draft (MAG)	d__Bacteria	p__Bacteroidota	c__Kapabacteria	o__Kapabacteriales	f__UBA961	g__UBA961	s__UBA961 sp005788035
JZJ.24	79.6861	9.90734	86.22	1.69	0	2167585	6794	502	substantial	low	Medium-quality draft (MAG)	d__Bacteria	p__Bacteroidota	c__Kapabacteria	o__Kapabacteriales	f__UBA961	g__UBA961	s__
HTM.30	77.4263	7.2719	80.56	1.03	14.29	3277153	5472	798	substantial	low	Medium-quality draft (MAG)	d__Bacteria	p__Bdellovibrionota_C	c__UBA2361	o__UBA2361	f__UBA2361	g__OMII01	s__
HJF.26	42.0776	33.6317	69.29	6.03	16.67	1585070	7326	428	moderate	medium	Medium-quality draft (MAG)	d__Bacteria	p__Campylobacterota	c__Campylobacteria	o__Campylobacterales	f__Arcobacteraceae	g__Aliarcobacter	s__
HJF.32	62.2309	57.8472	75.48	3.21	26.32	1372168	8167	332	substantial	low	Medium-quality draft (MAG)	d__Bacteria	p__Campylobacterota	c__Campylobacteria	o__Campylobacterales	f__Arcobacteraceae	g__Aliarcobacter	s__Aliarcobacter cryaerophilus_A
WKH.19	58.028	131.813	91.94	7.76	38.46	1865406	6412	379	near	medium	Medium-quality draft (MAG)	d__Bacteria	p__Campylobacterota	c__Campylobacteria	o__Campylobacterales	f__Arcobacteraceae	g__Aliarcobacter	s__
RJ.7	67.1217	8.11559	76.71	2.45	36.36	1545155	3482	535	substantial	low	Medium-quality draft (MAG)	d__Bacteria	p__Campylobacterota	c__Campylobacteria	o__Campylobacterales	f__Sulfurospirillaceae	g__Sulfurospirillum	s__Sulfurospirillum sp001548035
HQM.16	24.7967	6.85971	51.18	5.85	20	2094469	2474	839	moderate	medium	Medium-quality draft (MAG)	d__Bacteria	p__Chloroflexota	c__Chloroflexia	o__Thermomicrobiales	f__UBA6265	g__CADCWF01	s__
LJ.15	50.9073	13.6972	60.16	2.36	33.33	1920531	3322	620	moderate	low	Medium-quality draft (MAG)	d__Bacteria	p__Chloroflexota	c__Chloroflexia	o__Thermomicrobiales	f__UBA6265	g__CADCWF01	s__
HGH.31	67.411	21.6439	76.15	2.29	25	1120685	18924	110	substantial	low	Medium-quality draft (MAG)	d__Bacteria	p__Chloroflexota	c__Ellin6529	o__CSP1-4	f__UBA10416	g__UBA10416	s__UBA10416 sp903847005
HJW.34	60.4581	17.5648	71.98	2.96	50	904917	3946	255	substantial	low	Medium-quality draft (MAG)	d__Bacteria	p__Chloroflexota	c__Ellin6529	o__CSP1-4	f__UBA10416	g__UBA10416	s__
MYJ.29	40.7644	15.36	62.81	4.94	16.67	809877	4590	214	moderate	low	Medium-quality draft (MAG)	d__Bacteria	p__Chloroflexota	c__Ellin6529	o__CSP1-4	f__UBA10416	g__UBA10416	s__
NKJ.11	62.6998	17.7061	82.75	4.39	3.7	3235423	2984	1395	substantial	low	Medium-quality draft (MAG)	d__Bacteria	p__Cyanobacteria	c__Cyanobacteriia	o__Cyanobacteriales	f__Microcystaceae	g__Microcystis	s__Microcystis panniformis_A
MYJ.16	79.5157	8.22337	88.69	2.41	46.15	2673362	3365	925	substantial	low	Medium-quality draft (MAG)	d__Bacteria	p__Cyanobacteria	c__Cyanobacteriia	o__Cyanobacteriales	f__Nostocaceae	g__Raphidiopsis	s__Raphidiopsis raciborskii
LJ.22	51.0353	10.9145	54.07	0.94	0	1421623	2141	708	moderate	low	Medium-quality draft (MAG)	d__Bacteria	p__Cyanobacteria	c__Cyanobacteriia	o__CAIUCS01	f__CAIUCS01	g__CAIUCS01	s__CAIUCS01 sp903897715
BSH.9	60.1275	8.57042	67.14	1.78	9.09	2429160	2827	1041	moderate	low	Medium-quality draft (MAG)	d__Bacteria	p__Cyanobacteria	c__Cyanobacteriia	o__Cyanobacteriales	f__Nostocaceae	g__Nodularia	s__
BSH.1	41.7798	24.1971	72.64	6.72	12.12	2322516	7090	579	substantial	medium	Medium-quality draft (MAG)	d__Bacteria	p__Cyanobacteria	c__Cyanobacteriia	o__PCC-6307	f__Cyanobiaceae	g__Cyanobium	s__
BSH.17	22.0871	13.5749	58.45	8.62	57.14	1696960	4201	474	moderate	medium	Medium-quality draft (MAG)	d__Bacteria	p__Cyanobacteria	c__Cyanobacteriia	o__PCC-6307	f__Cyanobiaceae	g__Cyanobium	s__
HJH.2	35.7199	15.3768	59.8	5.17	0	2553909	3466	986	moderate	medium	Medium-quality draft (MAG)	d__Bacteria	p__Cyanobacteria	c__Cyanobacteriia	o__PCC-6307	f__Cyanobiaceae	g__Vulcanococcus	s__
LJ.18	42.6172	8.59329	55.84	3	4.17	2005206	2015	1136	moderate	low	Medium-quality draft (MAG)	d__Bacteria	p__Cyanobacteria	c__Cyanobacteriia	o__PCC-9006	f__Prochlorotrichaceae	g__	s__
BSH.14	65.0905	10.8668	87.06	4.89	10.71	3377880	8194	663	substantial	low	Medium-quality draft (MAG)	d__Bacteria	p__Cyanobacteria	c__Cyanobacteriia	o__Phormidesmiales	f__Phormidesmiaceae	g__Nodosilinea	s__
HJH.14	37.832	8.26764	56.84	4.26	14.29	2859552	2325	1466	moderate	low	Medium-quality draft (MAG)	d__Bacteria	p__Cyanobacteria	c__Cyanobacteriia	o__CACIAM-69d	f__CACIAM-69d	g__	s__
HJW.58	46.1797	8.65058	50.41	1.26	33.33	1778465	1993	932	moderate	low	Medium-quality draft (MAG)	d__Bacteria	p__Desulfobacterota_B	c__Binatia	o__UBA1149	f__UBA1149	g__	s__
HGH.4	55.5425	10.2135	72.23	3.81	18.75	2191806	1978	1144	substantial	low	Medium-quality draft (MAG)	d__Bacteria	p__Eisenbacteria	c__RBG-16-71-46	o__RBG-16-71-46	f__RBG-16-71-46	g__CADEFY01	s__
DAH.13	88.1739	20.199	94.06	1.78	50	907189	17690	88	near	low	High-quality draft (MAG)	d__Bacteria	p__Firmicutes	c__Bacilli	o__Acholeplasmatales	f__Acholeplasmataceae	g__UBA8290	s__
WKH.39	48.9804	25.7585	55.22	1.78	50	604838	3473	193	moderate	low	Medium-quality draft (MAG)	d__Bacteria	p__Firmicutes	c__Bacilli	o__Acholeplasmatales	f__Acholeplasmataceae	g__UBA8290	s__
WKH.2	35.5841	10.8057	50.97	3.45	0	638686	5347	152	moderate	low	Medium-quality draft (MAG)	d__Bacteria	p__Firmicutes	c__Bacilli	o__Acholeplasmatales	f__Acholeplasmataceae	g__UBA8290	s__
NLJ.2	69.0804	21.6247	84.98	3.73	7.69	1451621	84561	100	substantial	low	Medium-quality draft (MAG)	d__Bacteria	p__Firmicutes	c__Bacilli	o__Lactobacillales	f__Lactobacillaceae	g__Leuconostoc	s__Leuconostoc citreum
NLJ.3	92.1394	16.7907	89.97	0	0	1363865	21815	90	substantial	none	Medium-quality draft (MAG)	d__Bacteria	p__Firmicutes	c__Bacilli	o__Lactobacillales	f__Lactobacillaceae	g__Lactobacillus	s__Lactobacillus amylolyticus
YM.12	94.2737	25.6065	92.7	0.15	0	985440	44400	76	near	low	High-quality draft (MAG)	d__Bacteria	p__Firmicutes	c__Bacilli	o__RFN20	f__CAG-826	g__UBA970	s__
HTM.14	47.9578	15.1831	76.64	7.14	71.43	1955291	6844	360	substantial	medium	Medium-quality draft (MAG)	d__Bacteria	p__Gemmatimonadota	c__Gemmatimonadetes	o__Gemmatimonadales	f__Gemmatimonadaceae	g__PNKF01	s__
HJD.5	90.5642	19.7075	88.29	0	0	1468182	35343	117	substantial	none	Medium-quality draft (MAG)	d__Bacteria	p__Margulisbacteria	c__Marinamargulisbacteria	o__UBA817	f__UBA817	g__UBA817	s__
RJ.22	64.4655	13.8974	73.23	2.26	25	910691	8730	141	substantial	low	Medium-quality draft (MAG)	d__Bacteria	p__Marinisomatota	c__Marinisomatia	o__Marinisomatales	f__Marinisomataceae	g__	s__
HTM.6	77.207	13.7256	92.98	3.65	11.11	2640160	13897	375	near	low	High-quality draft (MAG)	d__Bacteria	p__Nitrospirota	c__Nitrospiria	o__Nitrospirales	f__Nitrospiraceae	g__Nitrospira_D	s__Nitrospira_D sp900299245
FCJ.42	57.9351	10.9482	62.25	1.28	0	1016154	14795	121	moderate	low	Medium-quality draft (MAG)	d__Bacteria	p__Patescibacteria	c__Saccharimonadia	o__Saccharimonadales	f__Saccharimonadaceae	g__UBA2112	s__
HM.17	64.0485	9.73011	62.9	0.21	0	1131824	24948	96	moderate	low	Medium-quality draft (MAG)	d__Bacteria	p__Patescibacteria	c__Saccharimonadia	o__Saccharimonadales	f__Saccharimonadaceae	g__UBA2112	s__
HM.33	56.0627	9.36462	59.06	0.99	0	771763	8043	117	moderate	low	Medium-quality draft (MAG)	d__Bacteria	p__Patescibacteria	c__Saccharimonadia	o__Saccharimonadales	f__Saccharimonadaceae	g__	s__
JTM.6	46.6439	8.13444	58.52	2.78	0	902408	11163	141	moderate	low	Medium-quality draft (MAG)	d__Bacteria	p__Patescibacteria	c__Saccharimonadia	o__Saccharimonadales	f__Saccharimonadaceae	g__CAIJKY01	s__
HJD.2	59.9332	9.26292	62.22	0.85	0	824968	8443	118	moderate	low	Medium-quality draft (MAG)	d__Bacteria	p__Patescibacteria	c__Saccharimonadia	o__Saccharimonadales	f__2-12-FULL-41-12	g__	s__
DFJ.1	54.4659	8.88137	58.02	1.11	0	1119870	9814	174	moderate	low	Medium-quality draft (MAG)	d__Bacteria	p__Patescibacteria	c__Saccharimonadia	o__Saccharimonadales	f__UBA4665	g__	s__
MYJ.17	66.7773	42.8422	65.74	0.39	28.57	980690	564616	45	moderate	low	Medium-quality draft (MAG)	d__Bacteria	p__Patescibacteria	c__Saccharimonadia	o__Saccharimonadales	f__JACDFO01	g__JACDFO01	s__
HM.28	69.6207	11.1032	67.28	0	0	860263	48018	36	moderate	none	Medium-quality draft (MAG)	d__Bacteria	p__Patescibacteria	c__Saccharimonadia	o__Saccharimonadales	f__Saccharimonadaceae	g__UBA1020	s__
JM.5	57.6854	11.5411	66.11	2.09	0	816627	11240	91	moderate	low	Medium-quality draft (MAG)	d__Bacteria	p__Patescibacteria	c__Saccharimonadia	o__Saccharimonadales	f__Saccharimonadaceae	g__UBA1020	s__
JJ.33	53.4556	26.9684	57.19	1.14	0	936506	8533	149	moderate	low	Medium-quality draft (MAG)	d__Bacteria	p__Patescibacteria	c__Saccharimonadia	o__Saccharimonadales	f__Saccharimonadaceae	g__	s__
FCJ.36	26.9969	10.8866	66.55	8.62	20	635702	4423	163	moderate	medium	Medium-quality draft (MAG)	d__Bacteria	p__Patescibacteria	c__Saccharimonadia	o__Saccharimonadales	f__Saccharimonadaceae	g__UBA6175	s__
JJ.18	52.4862	12.4018	56.18	1.17	20	854957	6989	144	moderate	low	Medium-quality draft (MAG)	d__Bacteria	p__Patescibacteria	c__Saccharimonadia	o__Saccharimonadales	f__Saccharimonadaceae	g__UBA6022	s__
FCJ.24	19.6946	7.44426	50.27	6.57	8.33	581004	2848	235	moderate	medium	Medium-quality draft (MAG)	d__Bacteria	p__Patescibacteria	c__Saccharimonadia	o__Saccharimonadales	f__Saccharimonadaceae	g__	s__
BSH.5	59.5043	21.4767	73.04	3.45	50	804351	9520	179	substantial	low	Medium-quality draft (MAG)	d__Bacteria	p__Patescibacteria	c__Paceibacteria	o__SW-4-49-11	f__SW-4-49-11	g__	s__
NLJ.13	52.7653	8.15794	55.16	1.02	100	757566	2347	351	moderate	low	Medium-quality draft (MAG)	d__Bacteria	p__Patescibacteria	c__WWE3	o__UBA101185	f__UBA10185	g__UBA10185	s__
NLJ.15	51.1921	32.2573	55.8	1.36	33.33	622853	3004	264	moderate	low	Medium-quality draft (MAG)	d__Bacteria	p__Patescibacteria	c__Microgenomatia	o__UBA12405	f__UBA12405	g__	s__
HEM.3	70.4497	47.2654	80.83	2.63	11.76	1186199	83330	62	substantial	low	Medium-quality draft (MAG)	d__Bacteria	p__Patescibacteria	c__Gracilibacteria	o__BD1-5	f__UBA2023	g__	s__
HJF.24	23.495	10.1203	51.49	5.93	0	1779385	2042	922	moderate	medium	Medium-quality draft (MAG)	d__Bacteria	p__Patescibacteria	c__Paceibacteria	o__Moranbacterales	f__UBA1568	g__	s__
DAH.36	78.6545	22.8624	80.56	0.93	0	1457588	308338	83	substantial	low	Medium-quality draft (MAG)	d__Bacteria	p__Patescibacteria	c__Gracilibacteria	o__Peribacterales	f__Peribacteraceae	g__	s__
DAH.8	63.9075	17.8546	62.09	0.09	0	966179	34283	44	moderate	low	Medium-quality draft (MAG)	d__Bacteria	p__Patescibacteria	c__Gracilibacteria	o__BD1-5	f__	g__	s__
FCJ.37	36.1041	5.89175	51.65	3.45	0	564432	2560	255	moderate	low	Medium-quality draft (MAG)	d__Bacteria	p__Patescibacteria	c__Saccharimonadia	o__Saccharimonadales	f__UBA4665	g__UBA4665	s__
HGH.32	72.868	9.30636	77.66	1.36	10	4724080	5546	1295	substantial	low	Medium-quality draft (MAG)	d__Bacteria	p__Planctomycetota	c__Planctomycetes	o__Planctomycetales	f__Planctomycetaceae	g__SXXK01	s__
JTM.37	23.9653	10.1831	58.71	8.36	61.11	2749788	7815	560	moderate	medium	Medium-quality draft (MAG)	d__Bacteria	p__Planctomycetota	c__Planctomycetes	o__Planctomycetales	f__Planctomycetaceae	g__SXXK01	s__SXXK01 sp005791255
HEM.18	63.8367	10.8248	73.19	2.25	0	5013907	6214	1167	substantial	low	Medium-quality draft (MAG)	d__Bacteria	p__Planctomycetota	c__Planctomycetes	o__Planctomycetales	f__Planctomycetaceae	g__SXXK01	s__
JM.4	87.4297	10.2135	85.8	0.07	100	6240556	6598	1220	substantial	low	Medium-quality draft (MAG)	d__Bacteria	p__Planctomycetota	c__Planctomycetes	o__Planctomycetales	f__Planctomycetaceae	g__SXXK01	s__
DJN.30	82.0408	19.7882	80.76	0.17	50	5361264	12348	734	substantial	low	Medium-quality draft (MAG)	d__Bacteria	p__Planctomycetota	c__Planctomycetes	o__Planctomycetales	f__Planctomycetaceae	g__SXXK01	s__
HJH.17	74.5617	8.43007	72.84	0	0	4716152	2776	1919	substantial	none	Medium-quality draft (MAG)	d__Bacteria	p__Planctomycetota	c__Planctomycetes	o__Planctomycetales	f__Planctomycetaceae	g__SXXK01	s__
HGH.18	86.1652	13.2008	93.18	1.81	0	4475359	11762	562	near	low	High-quality draft (MAG)	d__Bacteria	p__Planctomycetota	c__Planctomycetes	o__Gemmatales	f__Gemmataceae	g__UBA969	s__UBA969 sp005786805
HEM.13	54.2798	8.08113	69.48	3.77	50	4583680	3386	1568	moderate	low	Medium-quality draft (MAG)	d__Bacteria	p__Planctomycetota	c__Planctomycetes	o__Pirellulales	f__Pirellulaceae	g__Pirellula_B	s__
LJ.23	43.6703	6.13431	53.81	2.35	0	3175623	1662	1916	moderate	low	Medium-quality draft (MAG)	d__Bacteria	p__Planctomycetota	c__Planctomycetes	o__Pirellulales	f__Pirellulaceae	g__Pirellula_B	s__
JJ.13	74.466	7.82882	74.47	0.35	0	5155163	3104	1903	substantial	low	Medium-quality draft (MAG)	d__Bacteria	p__Planctomycetota	c__Planctomycetes	o__Pirellulales	f__Pirellulaceae	g__Rubripirellula	s__
HJW.35	43.6484	10.0305	66.85	5.34	33.33	3804541	2736	1543	moderate	medium	Medium-quality draft (MAG)	d__Bacteria	p__Planctomycetota	c__UBA1135	o__UBA2386	f__UBA2386	g__BJHM01	s__
LJ.20	50.7069	14.1022	57.77	1.76	0	4291510	2977	1477	moderate	low	Medium-quality draft (MAG)	d__Bacteria	p__Planctomycetota	c__Planctomycetes	o__Pirellulales	f__Pirellulaceae	g__UBA6163	s__
HJD.4	79.2335	32.4821	89.25	2.38	0	3987866	5849	1298	substantial	low	Medium-quality draft (MAG)	d__Bacteria	p__Planctomycetota	c__Planctomycetes	o__Pirellulales	f__UBA1268	g__QWPN01	s__
RJ.5	57.3027	8.42675	61.31	1.14	0	2218573	2429	1121	moderate	low	Medium-quality draft (MAG)	d__Bacteria	p__Planctomycetota	c__Phycisphaerae	o__Phycisphaerales	f__SM1A02	g__	s__
JTM.59	67.7521	11.2345	83.25	4.12	80	2870195	4095	795	substantial	low	Medium-quality draft (MAG)	d__Bacteria	p__Planctomycetota	c__GCA-002687715	o__GCA-002687715	f__CAIWVZ01	g__CAIWVZ01	s__
HJW.30	60.0267	11.7473	66.85	1.72	0	3213646	3576	973	moderate	low	Medium-quality draft (MAG)	d__Bacteria	p__Planctomycetota	c__UBA1135	o__UBA1135	f__GCA-002686595	g__F1-120-MAGs118	s__
HJW.57	44.7098	12.2319	66.92	5.31	50	3591561	2342	1681	moderate	medium	Medium-quality draft (MAG)	d__Bacteria	p__Planctomycetota	c__UBA1135	o__UBA2386	f__UBA2386	g__UBA2386	s__
HGH.30	58.9791	15.4797	60.02	0.57	0	2375613	4151	663	moderate	low	Medium-quality draft (MAG)	d__Bacteria	p__Planctomycetota	c__Phycisphaerae	o__Phycisphaerales	f__SM1A02	g__QWPT01	s__
JTM.46	64.724	11.351	65.78	0.57	0	2456920	3873	737	moderate	low	Medium-quality draft (MAG)	d__Bacteria	p__Planctomycetota	c__Phycisphaerae	o__Phycisphaerales	f__SM1A02	g__QWPT01	s__
LJ.11	97.0855	12.6135	95.02	0.06	50	2210746	46891	179	near	low	High-quality draft (MAG)	d__Bacteria	p__Proteobacteria	c__Gammaproteobacteria	o__Burkholderiales	f__Gallionellaceae	g__Nitrotoga	s__
BSH.10	74.6127	8.31023	76.3	0.71	0	1522518	5314	390	substantial	low	Medium-quality draft (MAG)	d__Bacteria	p__Proteobacteria	c__Gammaproteobacteria	o__Xanthomonadales	f__Xanthomonadaceae	g__Arenimonas	s__
DJN.22	94.2324	26.4213	92.31	0.2	0	962731	699650	33	near	low	High-quality draft (MAG)	d__Bacteria	p__Proteobacteria	c__Alphaproteobacteria	o__Rickettsiales	f__Midichloriaceae	g__	s__
LH.27	46.8037	26.3615	52.73	1.78	71.43	1173437	2538	462	moderate	low	Medium-quality draft (MAG)	d__Bacteria	p__Proteobacteria	c__Alphaproteobacteria	o__Puniceispirillales	f__Puniceispirillaceae	g__UBA3439	s__
RJ.10	38.7052	11.1431	57.82	4.18	0	1301616	3719	426	moderate	low	Medium-quality draft (MAG)	d__Bacteria	p__Proteobacteria	c__Alphaproteobacteria	o__Puniceispirillales	f__Puniceispirillaceae	g__UBA3439	s__
HJW.29	38.7459	15.6612	55.25	3.7	5	980985	4186	336	moderate	low	Medium-quality draft (MAG)	d__Bacteria	p__Proteobacteria	c__Alphaproteobacteria	o__Rickettsiales	f__Rickettsiaceae	g__SXXS01	s__
XMJ.11	66.2778	7.23299	64.58	0	0	1789388	2487	811	moderate	none	Medium-quality draft (MAG)	d__Bacteria	p__Proteobacteria	c__Gammaproteobacteria	o__Methylococcales	f__Methylomonadaceae	g__Methylomonas	s__
HM.16	44.539	36.1793	51.25	1.78	25	1430504	3076	628	moderate	low	Medium-quality draft (MAG)	d__Bacteria	p__Proteobacteria	c__Gammaproteobacteria	o__Burkholderiales	f__UBA3031	g__	s__
MDM.26	80.6223	11.1061	91.03	2.48	0	986298	9652	166	near	low	High-quality draft (MAG)	d__Bacteria	p__Proteobacteria	c__Alphaproteobacteria	o__RUG11792	f__	g__	s__
HM.31	80.2778	28.4638	78.11	0	0	1274056	21656	108	substantial	none	Medium-quality draft (MAG)	d__Bacteria	p__Proteobacteria	c__Gammaproteobacteria	o__SAR86	f__D2472	g__VMDH01	s__
HJD.11	28.3921	19.0508	59.77	6.84	16.67	518700	2311	247	moderate	medium	Medium-quality draft (MAG)	d__Bacteria	p__Proteobacteria	c__Gammaproteobacteria	o__SAR86	f__D2472	g__VMDH01	s__VMDH01 sp008080945
YM.23	25.419	10.915	52.62	5.89	9.09	990473	2674	370	moderate	medium	Medium-quality draft (MAG)	d__Bacteria	p__Proteobacteria	c__Gammaproteobacteria	o__PS1	f__Thioglobaceae	g__VMDI01	s__
HGH.21	54.772	7.02304	64.96	2.38	0	1733177	2655	738	moderate	low	Medium-quality draft (MAG)	d__Bacteria	p__Proteobacteria	c__Gammaproteobacteria	o__Burkholderiales	f__UBA11063	g__UBA11063	s__
DAH.23	22.6054	10.6786	56.32	7.7	37.5	2212913	6249	386	moderate	medium	Medium-quality draft (MAG)	d__Bacteria	p__Proteobacteria	c__Gammaproteobacteria	o__Burkholderiales	f__Burkholderiaceae	g__SCGC-AAA027-K21	s__
HJW.5	64.766	77.5159	80.22	3.79	35.71	1020828	19287	168	substantial	low	Medium-quality draft (MAG)	d__Bacteria	p__Proteobacteria	c__Gammaproteobacteria	o__Burkholderiales	f__Methylophilaceae	g__Methylopumilus	s__Methylopumilus sp010031285
JTM.14	32.3805	209.83	59.43	6.22	34.48	730073	6483	217	moderate	medium	Medium-quality draft (MAG)	d__Bacteria	p__Proteobacteria	c__Gammaproteobacteria	o__Burkholderiales	f__Methylophilaceae	g__Methylopumilus	s__
HM.56	40.0772	75.4445	70.98	6.58	3.7	1006953	3217	491	substantial	medium	Medium-quality draft (MAG)	d__Bacteria	p__Proteobacteria	c__Gammaproteobacteria	o__Burkholderiales	f__Methylophilaceae	g__BACL14	s__
HM.36	21.7086	35.6382	51.36	6.62	25	824270	3866	234	moderate	medium	Medium-quality draft (MAG)	d__Bacteria	p__Proteobacteria	c__Alphaproteobacteria	o__Pelagibacterales	f__Pelagibacteraceae	g__IMCC9063	s__
MDM.24	81.9324	216.921	86.75	1.42	0	969186	36704	164	substantial	low	Medium-quality draft (MAG)	d__Bacteria	p__Proteobacteria	c__Alphaproteobacteria	o__Pelagibacterales	f__Pelagibacteraceae	g__Fonsibacter	s__Fonsibacter ubiquis
HJW.6	53.895	272.095	74.94	4.82	25	824516	5011	191	substantial	low	Medium-quality draft (MAG)	d__Bacteria	p__Proteobacteria	c__Alphaproteobacteria	o__Pelagibacterales	f__Pelagibacteraceae	g__Fonsibacter	s__
JTM.66	63.4895	23.4874	88.18	5.34	0	1620093	10449	339	substantial	medium	Medium-quality draft (MAG)	d__Bacteria	p__Proteobacteria	c__Alphaproteobacteria	o__Rickettsiales	f__UBA1997	g__	s__
HTM.12	47.7771	10.5855	59.7	2.75	0	1037498	4511	299	moderate	low	Medium-quality draft (MAG)	d__Bacteria	p__Proteobacteria	c__Alphaproteobacteria	o__Rickettsiales	f__UBA1997	g__CAILUF01	s__CAILUF01 sp014190355
HJD.7	84.4499	61.4729	96.21	2.76	0	1332409	12016	172	near	low	High-quality draft (MAG)	d__Bacteria	p__Proteobacteria	c__Alphaproteobacteria	o__Rickettsiales	f__UBA1997	g__UBA1997	s__
JZJ.17	40.9443	243.14	54.26	3.33	50	604676	2181	290	moderate	low	Medium-quality draft (MAG)	d__Bacteria	p__Proteobacteria	c__Alphaproteobacteria	o__Pelagibacterales	f__Pelagibacteraceae	g__Pelagibacter	s__Pelagibacter sp008638165
FCJ.11	45.738	52.7205	54.55	2.63	100	828259	2606	354	moderate	low	Medium-quality draft (MAG)	d__Bacteria	p__Proteobacteria	c__Gammaproteobacteria	o__Burkholderiales	f__Methylophilaceae	g__BACL14	s__
DFJ.2	55.8322	72.778	67.4	2.73	7.69	1153829	5554	275	moderate	low	Medium-quality draft (MAG)	d__Bacteria	p__Proteobacteria	c__Gammaproteobacteria	o__SAR86	f__D2472	g__SCGC-AAA076-P13	s__SCGC-AAA076-P13 sp010024215
BSH.12	65.7575	9.23298	70.24	1.32	28.57	1741430	3025	762	substantial	low	Medium-quality draft (MAG)	d__Bacteria	p__Proteobacteria	c__Gammaproteobacteria	o__Pseudomonadales	f__Moraxellaceae	g__Moraxella_A	s__Moraxella_A cinereus
JJ.1	77.3263	16.4909	92.95	3.53	0	3422744	11290	520	near	low	High-quality draft (MAG)	d__Bacteria	p__Proteobacteria	c__Gammaproteobacteria	o__Pseudomonadales	f__Nitrincolaceae	g__Neptunomonas	s__Neptunomonas phycophila
WKH.25	60.3036	11.2281	69.44	2.19	0	2249592	4238	743	moderate	low	Medium-quality draft (MAG)	d__Bacteria	p__Proteobacteria	c__Gammaproteobacteria	o__Pseudomonadales	f__Moraxellaceae	g__Acinetobacter	s__Acinetobacter idrijaensis
HM.39	51.3678	34.5677	55.53	1.19	0	1825509	3763	623	moderate	low	Medium-quality draft (MAG)	d__Bacteria	p__Proteobacteria	c__Gammaproteobacteria	o__Pseudomonadales	f__Moraxellaceae	g__Acinetobacter	s__Acinetobacter johnsonii
NLJ.7	15.4199	64.4284	51.33	8.08	35.19	1861811	1964	968	moderate	medium	Medium-quality draft (MAG)	d__Bacteria	p__Proteobacteria	c__Gammaproteobacteria	o__Pseudomonadales	f__Moraxellaceae	g__Acinetobacter	s__
RJ.39	39.5971	9.55576	57.92	4.31	33.33	2253330	3812	657	moderate	low	Medium-quality draft (MAG)	d__Bacteria	p__Proteobacteria	c__Gammaproteobacteria	o__Pseudomonadales	f__Moraxellaceae	g__Acinetobacter	s__Acinetobacter junii
MLJ.30	86.8786	23.219	97.92	2.94	47.83	3854916	31974	171	near	low	High-quality draft (MAG)	d__Bacteria	p__Proteobacteria	c__Gammaproteobacteria	o__Pseudomonadales	f__Moraxellaceae	g__Acinetobacter	s__Acinetobacter nosocomialis
FCJ.9	87.3188	18.7521	93.77	1.79	15.38	2221505	27995	127	near	low	High-quality draft (MAG)	d__Bacteria	p__Proteobacteria	c__Gammaproteobacteria	o__Enterobacterales	f__Alteromonadaceae	g__Glaciecola	s__Glaciecola sp000155775
JTM.35	51.7726	7.63525	61.99	2.6	40	1546491	3056	524	moderate	low	Medium-quality draft (MAG)	d__Bacteria	p__Proteobacteria	c__Gammaproteobacteria	o__Burkholderiales	f__Burkholderiaceae	g__SYFN01	s__
HJW.14	47.8987	10.4716	58.39	2.45	0	1611320	3292	584	moderate	low	Medium-quality draft (MAG)	d__Bacteria	p__Proteobacteria	c__Gammaproteobacteria	o__Burkholderiales	f__Burkholderiaceae	g__SYFN01	s__
MDM.35	28.0737	7.54708	70.32	9.51	38.57	2767640	1868	1527	substantial	medium	Medium-quality draft (MAG)	d__Bacteria	p__Proteobacteria	c__Gammaproteobacteria	o__Enterobacterales	f__Alteromonadaceae	g__Alteromonas	s__Alteromonas gracilis
LH.25	86.5279	23.9878	94.5	2.19	44.44	1916676	10219	263	near	low	High-quality draft (MAG)	d__Bacteria	p__Proteobacteria	c__Alphaproteobacteria	o__Puniceispirillales	f__UBA1172	g__UBA12202	s__
JJ.17	62.3591	8.61379	79.96	4.33	53.85	3112421	2722	1285	substantial	low	Medium-quality draft (MAG)	d__Bacteria	p__Proteobacteria	c__Gammaproteobacteria	o__Thiotrichales	f__Thiotrichaceae	g__Leucothrix	s__
HM.42	88.4147	22.5363	93.18	1.45	10	3113914	47806	101	near	low	High-quality draft (MAG)	d__Bacteria	p__Proteobacteria	c__Gammaproteobacteria	o__Pseudomonadales	f__Pseudohongiellaceae	g__UBA9145	s__
HJW.17	74.4319	16.2498	79.46	1.53	50	1593764	5173	366	substantial	low	Medium-quality draft (MAG)	d__Bacteria	p__Proteobacteria	c__Gammaproteobacteria	o__Burkholderiales	f__Burkholderiaceae	g__UBA954	s__
LJ.6	16.8945	10.6059	54.78	8.62	40	2027969	3412	621	moderate	medium	Medium-quality draft (MAG)	d__Bacteria	p__Proteobacteria	c__Gammaproteobacteria	o__Burkholderiales	f__Burkholderiaceae	g__UBA954	s__
DAH.19	80.005	30.0808	92.65	3.12	20	1904560	45927	186	near	low	High-quality draft (MAG)	d__Bacteria	p__Proteobacteria	c__Gammaproteobacteria	o__Enterobacterales	f__Alteromonadaceae	g__Pseudidiomarina	s__
WKH.6	79.8427	14.8434	91.64	2.91	19.05	2223734	24925	124	near	low	High-quality draft (MAG)	d__Bacteria	p__Proteobacteria	c__Gammaproteobacteria	o__Enterobacterales	f__Alteromonadaceae	g__Glaciecola	s__
DAH.38	49.1585	24.3944	60.35	3.06	64.29	1616753	19159	133	moderate	low	Medium-quality draft (MAG)	d__Bacteria	p__Proteobacteria	c__Gammaproteobacteria	o__Burkholderiales	f__Burkholderiaceae	g__SCGC-AAA027-K21	s__
HGH.23	47.1339	10.5465	52.19	1.43	22.22	1432881	3567	493	moderate	low	Medium-quality draft (MAG)	d__Bacteria	p__Proteobacteria	c__Alphaproteobacteria	o__Rhizobiales	f__Beijerinckiaceae	g__CAIUPE01	s__CAIUPE01 sp009920595
NLJ.12	45.3774	7.04402	68.13	5.32	41.67	1937534	1824	1098	moderate	medium	Medium-quality draft (MAG)	d__Bacteria	p__Proteobacteria	c__Gammaproteobacteria	o__Enterobacterales	f__Aeromonadaceae	g__	s__
JZJ.7	76.1601	16.8544	86.3	2.53	20	2057586	10191	314	substantial	low	Medium-quality draft (MAG)	d__Bacteria	p__Proteobacteria	c__Alphaproteobacteria	o__Rhizobiales	f__Beijerinckiaceae	g__Methylocystis	s__
HTM.54	51.127	17.131	88.93	8.04	3.92	3887446	14576	549	substantial	medium	Medium-quality draft (MAG)	d__Bacteria	p__Proteobacteria	c__Gammaproteobacteria	o__Ga0077536	f__Ga0077536	g__Ga0077536	s__
HTM.20	91.1189	54.507	93.25	0.96	60	2518332	15339	323	near	low	High-quality draft (MAG)	d__Bacteria	p__Proteobacteria	c__Alphaproteobacteria	o__Rhizobiales	f__Beijerinckiaceae	g__Methylocystis	s__Methylocystis sp002412985
DAH.32	73.116	119.817	84.17	2.68	7.5	1674377	19496	224	substantial	low	Medium-quality draft (MAG)	d__Bacteria	p__Proteobacteria	c__Gammaproteobacteria	o__Pseudomonadales	f__Litoricolaceae	g__HIMB30	s__HIMB30 sp010024125
DFJ.21	81.3384	12.32	95.15	3.32	23.08	1704149	11076	228	near	low	High-quality draft (MAG)	d__Bacteria	p__Proteobacteria	c__Gammaproteobacteria	o__Pseudomonadales	f__Porticoccaceae	g__Porticoccus	s__
JJ.41	25.6869	9.25285	54.08	6.03	0	2460564	3264	903	moderate	medium	Medium-quality draft (MAG)	d__Bacteria	p__Proteobacteria	c__Alphaproteobacteria	o__Bin95	f__Bin95	g__VMCJ01	s__
HJF.4	61.5746	12.3792	76.76	3.62	26.47	1800976	8181	363	substantial	low	Medium-quality draft (MAG)	d__Bacteria	p__Proteobacteria	c__Gammaproteobacteria	o__Pseudomonadales	f__Nitrincolaceae	g__Marinobacterium	s__Marinobacterium sp012848475
WKH.9	61.5876	88.6309	69.74	2.21	43.75	1504673	7270	240	moderate	low	Medium-quality draft (MAG)	d__Bacteria	p__Proteobacteria	c__Gammaproteobacteria	o__Pseudomonadales	f__Nitrincolaceae	g__Marinobacterium	s__Marinobacterium sp013283365
QJ.27	68.2667	10.0984	75.8	2.03	33.33	2161274	7590	347	substantial	low	Medium-quality draft (MAG)	d__Bacteria	p__Proteobacteria	c__Gammaproteobacteria	o__Pseudomonadales	f__DT-91	g__	s__
YM.28	39.7264	9.41552	52.61	2.94	0	2114566	4293	559	moderate	low	Medium-quality draft (MAG)	d__Bacteria	p__Proteobacteria	c__Alphaproteobacteria	o__Bin95	f__Bin95	g__VMCJ01	s__
FCJ.35	90.2647	19.9376	94.82	1.42	0	2879947	122878	100	near	low	High-quality draft (MAG)	d__Bacteria	p__Proteobacteria	c__Gammaproteobacteria	o__Pseudomonadales	f__Halieaceae	g__IMCC3088	s__IMCC3088 sp000204315
LH.11	79.4092	36.5808	91.16	3.13	57.14	2701391	16651	250	near	low	High-quality draft (MAG)	d__Bacteria	p__Proteobacteria	c__Gammaproteobacteria	o__Pseudomonadales	f__Halieaceae	g__IMCC3088	s__
RJ.2	33.8004	20.174	68.73	7.61	15.15	2700950	8609	373	moderate	medium	Medium-quality draft (MAG)	d__Bacteria	p__Proteobacteria	c__Gammaproteobacteria	o__Pseudomonadales	f__Marinomonadaceae	g__Marinomonas	s__Marinomonas fungiae
HJW.50	96.0982	20.4791	96.23	0.5	0	2391588	54508	129	near	low	High-quality draft (MAG)	d__Bacteria	p__Proteobacteria	c__Gammaproteobacteria	o__Pseudomonadales	f__Porticoccaceae	g__HTCC2207	s__HTCC2207 sp001438605
QJ.7	92.953	16.3878	96.15	1.14	42.86	2498342	10687	378	near	low	High-quality draft (MAG)	d__Bacteria	p__Proteobacteria	c__Gammaproteobacteria	o__Pseudomonadales	f__Porticoccaceae	g__HTCC2207	s__
RJ.4	89.9024	15.3511	93.88	1.24	0	2108302	27853	120	near	low	High-quality draft (MAG)	d__Bacteria	p__Proteobacteria	c__Gammaproteobacteria	o__Pseudomonadales	f__Porticoccaceae	g__Porticoccus	s__Porticoccus sp006226995
DJN.21	46.1427	11.2147	74.87	6.25	11.9	3261462	3614	1216	substantial	medium	Medium-quality draft (MAG)	d__Bacteria	p__Proteobacteria	c__Gammaproteobacteria	o__Enterobacterales	f__Alteromonadaceae	g__Alteromonas_B	s__
YM.34	67.9157	16.0227	76.54	2.48	81.25	2411523	3322	769	substantial	low	Medium-quality draft (MAG)	d__Bacteria	p__Proteobacteria	c__Gammaproteobacteria	o__Pseudomonadales	f__Nitrincolaceae	g__Neptunomonas	s__
HEM.12	78.6516	8.7481	86.39	2.02	27.78	1947915	3990	599	substantial	low	Medium-quality draft (MAG)	d__Bacteria	p__Proteobacteria	c__Gammaproteobacteria	o__Methylococcales	f__Methylomonadaceae	g__UBA10906	s__UBA10906 sp003542275
DFJ.18	42.2732	15.9806	55.31	3.45	66.67	1576151	6700	346	moderate	low	Medium-quality draft (MAG)	d__Bacteria	p__Proteobacteria	c__Gammaproteobacteria	o__Pseudomonadales	f__Halieaceae	g__Luminiphilus	s__
DJN.4	50.5645	12.5707	88.45	8.49	30.61	3168106	8539	639	substantial	medium	Medium-quality draft (MAG)	d__Bacteria	p__Proteobacteria	c__Gammaproteobacteria	o__Methylococcales	f__Methylomonadaceae	g__	s__
HQM.1	60.354	7.87294	66.8	1.65	0	1377360	4056	403	moderate	low	Medium-quality draft (MAG)	d__Bacteria	p__Proteobacteria	c__Gammaproteobacteria	o__Legionellales	f__Legionellaceae	g__UBA2653	s__
RJ.17	54.4465	14.4075	56.25	0.74	0	1989628	6208	474	moderate	low	Medium-quality draft (MAG)	d__Bacteria	p__Proteobacteria	c__Gammaproteobacteria	o__Pseudomonadales	f__HTCC2089	g__UBA9926	s__
YM.18	90.0697	37.6461	93.27	1.12	14.29	2550922	30158	155	near	low	High-quality draft (MAG)	d__Bacteria	p__Proteobacteria	c__Gammaproteobacteria	o__Pseudomonadales	f__Pseudohongiellaceae	g__OM182	s__
DAH.7	86.3725	242.786	90.25	1.39	50	2312414	56881	95	near	low	High-quality draft (MAG)	d__Bacteria	p__Proteobacteria	c__Gammaproteobacteria	o__Pseudomonadales	f__Pseudohongiellaceae	g__OM182	s__
HJD.12	96.3721	16.6279	94.77	0.19	10	2095673	116471	74	near	low	High-quality draft (MAG)	d__Bacteria	p__Proteobacteria	c__Alphaproteobacteria	o__Sphingomonadales	f__Sphingomonadaceae	g__Altererythrobacter	s__Altererythrobacter sp003149575
YM.24	87.8779	45.5535	92.99	1.48	0	2070227	37647	82	near	low	High-quality draft (MAG)	d__Bacteria	p__Proteobacteria	c__Alphaproteobacteria	o__Sphingomonadales	f__Sphingomonadaceae	g__Altererythrobacter	s__
HM.52	62.9281	8.23096	63.43	0.57	100	1616088	3599	527	moderate	low	Medium-quality draft (MAG)	d__Bacteria	p__Proteobacteria	c__Alphaproteobacteria	o__Sphingomonadales	f__Sphingomonadaceae	g__Altererythrobacter	s__
BSH.15	62.9165	8.49332	71.32	2.19	36.36	2179930	3166	724	substantial	low	Medium-quality draft (MAG)	d__Bacteria	p__Proteobacteria	c__Alphaproteobacteria	o__Sphingomonadales	f__Sphingomonadaceae	g__Sphingomonas	s__
HM.19	80.2152	16.7182	86.69	1.75	16.67	2606680	9267	367	substantial	low	Medium-quality draft (MAG)	d__Bacteria	p__Proteobacteria	c__Gammaproteobacteria	o__Pseudomonadales	f__Pseudohongiellaceae	g__RFVC01	s__
JTM.51	82.604	12.6669	88.96	1.93	62.5	2552430	14977	234	substantial	low	Medium-quality draft (MAG)	d__Bacteria	p__Proteobacteria	c__Alphaproteobacteria	o__Sphingomonadales	f__Sphingomonadaceae	g__Sphingorhabdus_B	s__
MYJ.28	70.4259	11.9814	83.36	3.02	7.14	1994725	7955	493	substantial	low	Medium-quality draft (MAG)	d__Bacteria	p__Proteobacteria	c__Alphaproteobacteria	o__Sphingomonadales	f__Sphingomonadaceae	g__Chakrabartia	s__Chakrabartia sp009920915
HGH.36	73.0493	13.446	88.86	3.81	33.33	3109835	8687	485	substantial	low	Medium-quality draft (MAG)	d__Bacteria	p__Proteobacteria	c__Alphaproteobacteria	o__Sphingomonadales	f__Sphingomonadaceae	g__Chakrabartia	s__Chakrabartia godavariana
WKH.10	55.3204	15.6929	53.62	0	0	1162063	2517	538	moderate	none	Medium-quality draft (MAG)	d__Bacteria	p__Proteobacteria	c__Gammaproteobacteria	o__Pseudomonadales	f__HTCC2089	g__RGAU01	s__
DAH.12	60.1735	11.1313	72.34	3.45	100	2761876	1849	1500	substantial	low	Medium-quality draft (MAG)	d__Bacteria	p__Proteobacteria	c__Gammaproteobacteria	o__Pseudomonadales	f__HTCC2089	g__RGAU01	s__
HJH.6	69.6711	9.32588	82.49	3.11	22.73	1740566	11178	299	substantial	low	Medium-quality draft (MAG)	d__Bacteria	p__Proteobacteria	c__Gammaproteobacteria	o__Xanthomonadales	f__Wenzhouxiangellaceae	g__	s__
NKJ.7	74.4092	10.1424	82.91	2.15	7.69	2469527	14712	283	substantial	low	Medium-quality draft (MAG)	d__Bacteria	p__Proteobacteria	c__Alphaproteobacteria	o__Rhodobacterales	f__Rhodobacteraceae	g__	s__
XMJ.15	83.351	23.413	92.15	2.28	12.5	2724833	42857	185	near	low	High-quality draft (MAG)	d__Bacteria	p__Proteobacteria	c__Alphaproteobacteria	o__Rhodobacterales	f__Rhodobacteraceae	g__Lentibacter	s__Lentibacter algarum
DFJ.14	75.1491	22.4768	89	3.41	29.17	3330796	25638	345	substantial	low	Medium-quality draft (MAG)	d__Bacteria	p__Proteobacteria	c__Alphaproteobacteria	o__Rhodobacterales	f__Rhodobacteraceae	g__Yoonia	s__
QJ.1	87.9308	23.229	90.29	0.93	12.5	2887480	22338	286	near	low	High-quality draft (MAG)	d__Bacteria	p__Proteobacteria	c__Alphaproteobacteria	o__Rhodobacterales	f__Rhodobacteraceae	g__Marivivens	s__
MLJ.15	77.1366	210.273	96.43	4.43	9.09	2870298	80866	250	near	low	High-quality draft (MAG)	d__Bacteria	p__Proteobacteria	c__Alphaproteobacteria	o__Rhodobacterales	f__Rhodobacteraceae	g__Marivivens	s__Marivivens sp002850435
WKH.33	62.7765	54.1739	94.47	7.47	48.94	2693781	10031	372	near	medium	Medium-quality draft (MAG)	d__Bacteria	p__Proteobacteria	c__Alphaproteobacteria	o__Rhodobacterales	f__Rhodobacteraceae	g__Marivivens	s__Marivivens sp001908835
FCJ.43	79.6461	12.5681	92.17	3.15	40.91	2877856	7498	535	near	low	High-quality draft (MAG)	d__Bacteria	p__Proteobacteria	c__Alphaproteobacteria	o__Rhodobacterales	f__Rhodobacteraceae	g__Lutimaribacter	s__
QJ.38	49.231	8.2877	54.47	1.72	100	2013745	1914	1096	moderate	low	Medium-quality draft (MAG)	d__Bacteria	p__Proteobacteria	c__Alphaproteobacteria	o__Rhodobacterales	f__Rhodobacteraceae	g__Lutimaribacter	s__Lutimaribacter sp009924775
QJ.12	83.3885	23.0948	94.99	2.8	0	2830685	62654	175	near	low	High-quality draft (MAG)	d__Bacteria	p__Proteobacteria	c__Alphaproteobacteria	o__Rhodobacterales	f__Rhodobacteraceae	g__Cypionkella	s__
XMJ.9	50.4232	10.7337	68.27	4.04	12.9	2514776	4614	709	moderate	low	Medium-quality draft (MAG)	d__Bacteria	p__Proteobacteria	c__Alphaproteobacteria	o__Rhodobacterales	f__Rhodobacteraceae	g__KMS-5	s__
LH.6	46.7959	15.8742	71.97	5.69	26.32	1786294	3602	546	substantial	medium	Medium-quality draft (MAG)	d__Bacteria	p__Proteobacteria	c__Alphaproteobacteria	o__Puniceispirillales	f__Puniceispirillaceae	g__	s__
DJN.9	58.6783	33.4431	84.98	5.81	7.5	2673019	42179	264	substantial	medium	Medium-quality draft (MAG)	d__Bacteria	p__Proteobacteria	c__Alphaproteobacteria	o__Rhodobacterales	f__Rhodobacteraceae	g__UBA9554	s__
HJW.11	70.7163	18.1146	92.88	4.97	6.67	3091413	51229	234	near	low	High-quality draft (MAG)	d__Bacteria	p__Proteobacteria	c__Alphaproteobacteria	o__Rhodobacterales	f__Rhodobacteraceae	g__UBA9554	s__UBA9554 sp009922885
HTM.38	36.7484	12.4785	56.38	4.31	0	2353809	6867	561	moderate	low	Medium-quality draft (MAG)	d__Bacteria	p__Proteobacteria	c__Alphaproteobacteria	o__Rhodobacterales	f__Rhodobacteraceae	g__CAIYZT01	s__
JTM.7	47.9482	24.8389	67.19	4.47	25	2471722	9582	491	moderate	low	Medium-quality draft (MAG)	d__Bacteria	p__Proteobacteria	c__Alphaproteobacteria	o__Rhodobacterales	f__Rhodobacteraceae	g__KMS-5	s__
HJF.31	60.598	32.2075	85.09	5.81	45.24	3714780	7229	618	substantial	medium	Medium-quality draft (MAG)	d__Bacteria	p__Proteobacteria	c__Alphaproteobacteria	o__Rhodobacterales	f__Rhodobacteraceae	g__KMS-5	s__
DAH.2	67.8418	24.2767	85.66	4.23	31.82	3336551	9366	479	substantial	low	Medium-quality draft (MAG)	d__Bacteria	p__Proteobacteria	c__Alphaproteobacteria	o__Rhodobacterales	f__Rhodobacteraceae	g__ETT8	s__
DJN.25	56.6451	24.6838	72.47	3.55	0	3202922	7082	739	substantial	low	Medium-quality draft (MAG)	d__Bacteria	p__Proteobacteria	c__Alphaproteobacteria	o__Rhodobacterales	f__Rhodobacteraceae	g__ETT8	s__
HJD.10	82.8696	17.5244	92.98	2.45	5	2969791	10818	683	near	low	High-quality draft (MAG)	d__Bacteria	p__Proteobacteria	c__Alphaproteobacteria	o__Rhodobacterales	f__Rhodobacteraceae	g__Marivivens	s__
YM.5	72.8229	169.208	90.85	4.31	32.14	2394360	18852	201	near	low	High-quality draft (MAG)	d__Bacteria	p__Proteobacteria	c__Alphaproteobacteria	o__Rhodobacterales	f__Rhodobacteraceae	g__Marivivens	s__
DAH.16	74.7763	59.5764	89.6	3.56	21.74	4068737	25392	248	substantial	low	Medium-quality draft (MAG)	d__Bacteria	p__Proteobacteria	c__Alphaproteobacteria	o__Rhodobacterales	f__Rhodobacteraceae	g__Marivita	s__
DAH.3	73.9213	13.3652	83.81	2.65	50	2099164	11820	233	substantial	low	Medium-quality draft (MAG)	d__Bacteria	p__Proteobacteria	c__Alphaproteobacteria	o__Rhodobacterales	f__Rhodobacteraceae	g__	s__
DFJ.11	61.6783	13.5144	59.75	0	0	2960354	7187	456	moderate	none	Medium-quality draft (MAG)	d__Bacteria	p__Proteobacteria	c__Alphaproteobacteria	o__Rhodobacterales	f__Rhodobacteraceae	g__Roseovarius	s__
JJ.27	70.2164	38.9774	77.2	2.04	69.23	2460572	4058	703	substantial	low	Medium-quality draft (MAG)	d__Bacteria	p__Proteobacteria	c__Alphaproteobacteria	o__Rhodobacterales	f__Rhodobacteraceae	g__LGRT01	s__LGRT01 sp902539465
JJ.32	74.6488	20.1504	77.62	1.09	66.67	1488438	3193	485	substantial	low	Medium-quality draft (MAG)	d__Bacteria	p__Proteobacteria	c__Alphaproteobacteria	o__Puniceispirillales	f__Puniceispirillaceae	g__	s__
XMJ.8	81.3424	13.853	88.67	1.91	8.33	2632249	13385	369	substantial	low	Medium-quality draft (MAG)	d__Bacteria	p__Proteobacteria	c__Alphaproteobacteria	o__Rhodobacterales	f__Rhodobacteraceae	g__HIMB11	s__HIMB11 sp009920815
FCJ.14	74.3799	21.7677	92.3	4.05	3.7	2614275	22913	336	near	low	High-quality draft (MAG)	d__Bacteria	p__Proteobacteria	c__Alphaproteobacteria	o__Rhodobacterales	f__Rhodobacteraceae	g__HIMB11	s__
HJH.8	68.1347	77.3186	80.83	3.03	16.67	2312635	7929	548	substantial	low	Medium-quality draft (MAG)	d__Bacteria	p__Proteobacteria	c__Alphaproteobacteria	o__Rhodobacterales	f__Rhodobacteraceae	g__HIMB11	s__HIMB11 sp003486095
YM.43	74.7107	9.9376	80.78	1.73	43.75	2667534	4443	695	substantial	low	Medium-quality draft (MAG)	d__Bacteria	p__Proteobacteria	c__Alphaproteobacteria	o__Rhodobacterales	f__Rhodobacteraceae	g__LFER01	s__LFER01 sp001510135
DAH.1	74.5471	18.547	82.44	2.18	53.33	1974432	4886	470	substantial	low	Medium-quality draft (MAG)	d__Bacteria	p__Proteobacteria	c__Alphaproteobacteria	o__Rhodobacterales	f__Rhodobacteraceae	g__	s__
DAH.40	18.6498	21.4464	58.62	8.62	14.29	3451143	6253	916	moderate	medium	Medium-quality draft (MAG)	d__Bacteria	p__Proteobacteria	c__Gammaproteobacteria	o__Pseudomonadales	f__Halieaceae	g__Luminiphilus	s__
JJ.23	80.5152	22.2468	84.45	1.22	0	2539612	21402	258	substantial	low	Medium-quality draft (MAG)	d__Bacteria	p__Proteobacteria	c__Gammaproteobacteria	o__Pseudomonadales	f__Pseudohongiellaceae	g__UBA9145	s__UBA9145 sp008081045
DFJ.7	50.1209	29.7682	76.74	6.22	39.22	2186668	12100	374	substantial	medium	Medium-quality draft (MAG)	d__Bacteria	p__Proteobacteria	c__Gammaproteobacteria	o__Pseudomonadales	f__Halieaceae	g__Luminiphilus	s__
WKH.15	28.3786	14.8414	54.59	5.83	16.67	2451444	8581	371	moderate	medium	Medium-quality draft (MAG)	d__Bacteria	p__Proteobacteria	c__Gammaproteobacteria	o__Pseudomonadales	f__Halieaceae	g__Luminiphilus	s__
HTM.21	74.2615	11.2933	86.72	3.32	66.67	1268070	7180	219	substantial	low	Medium-quality draft (MAG)	d__Bacteria	p__Proteobacteria	c__Gammaproteobacteria	o__Burkholderiales	f__Methylophilaceae	g__RFPI01	s__RFPI01 sp009926205
HJF.19	47.2141	37.8438	85.89	8.64	29.27	1362369	9782	274	substantial	medium	Medium-quality draft (MAG)	d__Bacteria	p__Proteobacteria	c__Gammaproteobacteria	o__Burkholderiales	f__Methylophilaceae	g__Methylopumilus_A	s__
HTM.4	91.4327	21.9373	97.28	1.7	36.36	2003385	11726	235	near	low	High-quality draft (MAG)	d__Bacteria	p__Proteobacteria	c__Gammaproteobacteria	o__Burkholderiales	f__Nitrosomonadaceae	g__Nitrosomonas	s__
HJF.14	48.0596	20.0503	85.94	9.67	88.89	2353897	5597	532	substantial	medium	Medium-quality draft (MAG)	d__Bacteria	p__Proteobacteria	c__Gammaproteobacteria	o__Burkholderiales	f__Methylophilaceae	g__Methylotenera	s__
MLJ.18	90.2883	14.8729	96.17	1.75	40	2204884	21708	159	near	low	High-quality draft (MAG)	d__Bacteria	p__Proteobacteria	c__Gammaproteobacteria	o__Burkholderiales	f__Methylophilaceae	g__Methylotenera	s__
FCJ.38	58.0631	72.4945	63.04	1.72	100	1594888	6401	317	moderate	low	Medium-quality draft (MAG)	d__Bacteria	p__Proteobacteria	c__Gammaproteobacteria	o__Burkholderiales	f__Burkholderiaceae	g__RS62	s__
HJD.1	74.7297	20.3704	75.68	0.56	0	1740713	5004	457	substantial	low	Medium-quality draft (MAG)	d__Bacteria	p__Proteobacteria	c__Gammaproteobacteria	o__Burkholderiales	f__Burkholderiaceae	g__RS62	s__
DJN.2	36.6386	58.3729	77.75	9.39	43.08	2501284	3862	706	substantial	medium	Medium-quality draft (MAG)	d__Bacteria	p__Proteobacteria	c__Gammaproteobacteria	o__Burkholderiales	f__Burkholderiaceae	g__RS62	s__
HJW.24	63.9167	15.3645	79.34	3.46	0	2113869	5668	593	substantial	low	Medium-quality draft (MAG)	d__Bacteria	p__Proteobacteria	c__Gammaproteobacteria	o__Burkholderiales	f__Burkholderiaceae	g__CAINMN01	s__
HGH.35	17.0947	21.1772	50.29	7.2	14.29	1719029	3562	527	moderate	medium	Medium-quality draft (MAG)	d__Bacteria	p__Proteobacteria	c__Gammaproteobacteria	o__Burkholderiales	f__Burkholderiaceae	g__Rhodoferax	s__
HM.18	73.208	18.3655	88.9	3.65	18.18	1902862	6151	376	substantial	low	Medium-quality draft (MAG)	d__Bacteria	p__Proteobacteria	c__Gammaproteobacteria	o__Burkholderiales	f__Burkholderiaceae	g__RFXW01	s__
WKH.1	51.1042	28.7953	84.65	7.53	29.27	2769456	6314	540	substantial	medium	Medium-quality draft (MAG)	d__Bacteria	p__Proteobacteria	c__Alphaproteobacteria	o__Rhodobacterales	f__Rhodobacteraceae	g__Thioclava	s__
HM.47	42.9984	7.35115	56.18	3.13	25	2883687	2354	1384	moderate	low	Medium-quality draft (MAG)	d__Bacteria	p__Proteobacteria	c__Alphaproteobacteria	o__Ferrovibrionales	f__Ferrovibrionaceae	g__Ferrovibrio	s__
LH.3	64.3373	12.5774	85.25	4.81	25	2564316	7406	440	substantial	low	Medium-quality draft (MAG)	d__Bacteria	p__Proteobacteria	c__Gammaproteobacteria	o__Burkholderiales	f__Burkholderiaceae	g__RFXW01	s__
RJ.25	38.3056	17.286	51.43	3.29	46.15	1183525	4117	326	moderate	low	Medium-quality draft (MAG)	d__Bacteria	p__Proteobacteria	c__Gammaproteobacteria	o__Burkholderiales	f__Burkholderiaceae	g__Hydrogenophaga	s__
QJ.10	72.7747	21.4677	86.09	3.13	8.33	1973312	14056	209	substantial	low	Medium-quality draft (MAG)	d__Bacteria	p__Proteobacteria	c__Gammaproteobacteria	o__Burkholderiales	f__Burkholderiaceae	g__Limnohabitans_A	s__
YM.37	45.1221	52.8356	57.61	3.29	66.67	1422655	3446	444	moderate	low	Medium-quality draft (MAG)	d__Bacteria	p__Proteobacteria	c__Gammaproteobacteria	o__Burkholderiales	f__Burkholderiaceae	g__Limnohabitans_A	s__
HGH.14	43.3	25.6086	57.49	3.35	21.43	1891786	4832	414	moderate	low	Medium-quality draft (MAG)	d__Bacteria	p__Proteobacteria	c__Gammaproteobacteria	o__Burkholderiales	f__Burkholderiaceae	g__CAINMN01	s__
FCJ.30	77.6718	28.801	88.89	2.93	52.94	2001078	5773	448	substantial	low	Medium-quality draft (MAG)	d__Bacteria	p__Proteobacteria	c__Gammaproteobacteria	o__Burkholderiales	f__Burkholderiaceae	g__RFXW01	s__
DJN.23	38.0381	20.3407	76.77	9.15	54.05	1881741	13964	191	substantial	medium	Medium-quality draft (MAG)	d__Bacteria	p__Proteobacteria	c__Gammaproteobacteria	o__Burkholderiales	f__Burkholderiaceae	g__RFXW01	s__
HJW.22	62.8109	36.5399	71.68	2.18	6.67	2140170	5901	576	substantial	low	Medium-quality draft (MAG)	d__Bacteria	p__Proteobacteria	c__Gammaproteobacteria	o__Burkholderiales	f__Burkholderiaceae	g__Limnohabitans_A	s__Limnohabitans_A sp009928125
HJF.28	35.4766	113.621	70.28	8.19	52.78	2180811	4444	539	substantial	medium	Medium-quality draft (MAG)	d__Bacteria	p__Proteobacteria	c__Gammaproteobacteria	o__Burkholderiales	f__Burkholderiaceae	g__Limnohabitans_A	s__Limnohabitans_A sp001412575
QJ.41	30.2528	23.4964	56.21	6.15	51.72	1355560	1675	813	moderate	medium	Medium-quality draft (MAG)	d__Bacteria	p__Proteobacteria	c__Gammaproteobacteria	o__Burkholderiales	f__Burkholderiaceae	g__Limnohabitans	s__
HQM.15	61.4321	12.0895	59.51	0	0	3852303	6984	646	moderate	none	Medium-quality draft (MAG)	d__Bacteria	p__Proteobacteria	c__Gammaproteobacteria	o__Pseudomonadales	f__Pseudomonadaceae	g__Pseudomonas_A	s__Pseudomonas_A stutzeri_B
MLJ.1	84.8679	23.7298	98.73	3.4	26.83	7569660	28275	414	near	low	High-quality draft (MAG)	d__Bacteria	p__Proteobacteria	c__Gammaproteobacteria	o__Pseudomonadales	f__Pseudomonadaceae	g__Pseudomonas_E	s__Pseudomonas_E veronii
JTM.40	65.3529	19.5109	75	2.59	50	2600699	10371	356	substantial	low	Medium-quality draft (MAG)	d__Bacteria	p__Proteobacteria	c__Gammaproteobacteria	o__Pseudomonadales	f__Pseudohongiellaceae	g__UBA5078	s__
MYJ.4	60.3417	9.08523	72.88	3.18	50	2052344	3494	639	substantial	low	Medium-quality draft (MAG)	d__Bacteria	p__Proteobacteria	c__Gammaproteobacteria	o__Pseudomonadales	f__Pseudohongiellaceae	g__UBA5078	s__
XMJ.6	51.3389	8.63098	61.14	2.33	0	2066239	4986	569	moderate	low	Medium-quality draft (MAG)	d__Bacteria	p__Proteobacteria	c__Gammaproteobacteria	o__Pseudomonadales	f__Pseudohongiellaceae	g__UBA5078	s__
FCJ.19	80.9003	10.6378	85.15	1.29	20	1769020	7668	352	substantial	low	Medium-quality draft (MAG)	d__Bacteria	p__Proteobacteria	c__Gammaproteobacteria	o__Pseudomonadales	f__Porticoccaceae	g__LSUCC0057	s__LSUCC0057 sp004535795
YM.9	84.2432	11.419	89.78	1.67	50	4115135	9044	606	substantial	low	Medium-quality draft (MAG)	d__Bacteria	p__Proteobacteria	c__Gammaproteobacteria	o__Nevskiales	f__Nevskiaceae	g__Hydrocarboniphaga	s__
JTM.39	46.2682	7.67517	57.4	2.62	8.33	1756005	3162	586	moderate	low	Medium-quality draft (MAG)	d__Bacteria	p__Proteobacteria	c__Gammaproteobacteria	o__Burkholderiales	f__SG8-41	g__Ga0077527	s__
HJF.7	58.4814	54.1651	71.97	3.37	44.44	3014708	5341	641	substantial	low	Medium-quality draft (MAG)	d__Bacteria	p__Proteobacteria	c__Gammaproteobacteria	o__Burkholderiales	f__Rhodocyclaceae	g__Methyloversatilis	s__Methyloversatilis universalis
HEM.19	44.1416	35.5098	68.76	5.7	38.89	2810318	2137	1380	moderate	medium	Medium-quality draft (MAG)	d__Bacteria	p__Proteobacteria	c__Gammaproteobacteria	o__Burkholderiales	f__Rhodocyclaceae	g__Methyloversatilis	s__
HGH.40	50.1827	22.1898	63.97	3.45	50	2187853	2988	838	moderate	low	Medium-quality draft (MAG)	d__Bacteria	p__Proteobacteria	c__Gammaproteobacteria	o__Burkholderiales	f__Burkholderiaceae	g__Malikia	s__
NLJ.1	26.624	219.677	63.8	8.25	28.21	2588701	3114	1428	moderate	medium	Medium-quality draft (MAG)	d__Bacteria	p__Proteobacteria	c__Gammaproteobacteria	o__Burkholderiales	f__Burkholderiaceae	g__Malikia	s__
YM.49	45.5057	43.8271	67.67	5.26	45	2618736	3447	835	moderate	medium	Medium-quality draft (MAG)	d__Bacteria	p__Proteobacteria	c__Gammaproteobacteria	o__Burkholderiales	f__Burkholderiaceae	g__Malikia	s__
DAH.42	33.083	14.6727	50.2	3.95	25	2289458	1954	1250	moderate	low	Medium-quality draft (MAG)	d__Bacteria	p__Proteobacteria	c__Gammaproteobacteria	o__Burkholderiales	f__Burkholderiaceae	g__SYFN01	s__
MDM.10	69.4344	33.8593	89.09	4.78	47.62	1610886	8637	264	substantial	low	Medium-quality draft (MAG)	d__Bacteria	p__Proteobacteria	c__Gammaproteobacteria	o__Burkholderiales	f__Rhodocyclaceae	g__CAIQBG01	s__
HEM.15	25.4641	12.502	56.09	6.71	16.67	1267849	4084	357	moderate	medium	Medium-quality draft (MAG)	d__Bacteria	p__Proteobacteria	c__Gammaproteobacteria	o__Burkholderiales	f__Rhodocyclaceae	g__CAIQBG01	s__
LJ.4	72.5122	17.5639	85.56	3.17	25	1504912	10459	213	substantial	low	Medium-quality draft (MAG)	d__Bacteria	p__Proteobacteria	c__Gammaproteobacteria	o__Burkholderiales	f__Rhodocyclaceae	g__CAIQBG01	s__
HJF.1	21.926	7.94508	61.25	8.26	3.51	3019949	2356	1248	moderate	medium	Medium-quality draft (MAG)	d__Bacteria	p__Proteobacteria	c__Gammaproteobacteria	o__Pseudomonadales	f__Pseudomonadaceae	g__Pseudomonas_E	s__
QJ.26	45.7694	102.717	56.75	2.93	63.64	729076	4070	191	moderate	low	Medium-quality draft (MAG)	d__Bacteria	p__Proteobacteria	c__Gammaproteobacteria	o__Burkholderiales	f__Methylophilaceae	g__BACL14	s__
HQM.4	54.6862	9.1636	68.64	3.27	15	1567360	6477	282	moderate	low	Medium-quality draft (MAG)	d__Bacteria	p__Proteobacteria	c__Gammaproteobacteria	o__Burkholderiales	f__Rhodocyclaceae	g__Rugosibacter	s__
HTM.46	68.9229	19.8848	76.66	2.21	61.54	1221358	8048	217	substantial	low	Medium-quality draft (MAG)	d__Bacteria	p__Proteobacteria	c__Gammaproteobacteria	o__Burkholderiales	f__Burkholderiaceae	g__Polynucleobacter	s__
HJF.22	85.8442	80.2835	90.27	1.5	60	1618106	22301	118	near	low	High-quality draft (MAG)	d__Bacteria	p__Proteobacteria	c__Gammaproteobacteria	o__Burkholderiales	f__Burkholderiaceae	g__Polynucleobacter	s__
MLJ.33	68.3358	12.5065	83.94	3.59	10	1606299	9410	323	substantial	low	Medium-quality draft (MAG)	d__Bacteria	p__Proteobacteria	c__Gammaproteobacteria	o__Burkholderiales	f__Burkholderiaceae	g__Polynucleobacter	s__
MYJ.19	21.0855	10.7789	50.34	6.9	50	2378016	3900	695	moderate	medium	Medium-quality draft (MAG)	d__Bacteria	p__Proteobacteria	c__Gammaproteobacteria	o__Burkholderiales	f__Burkholderiaceae	g__Polynucleobacter	s__
JZJ.19	69.2337	29.2959	71.56	0.89	9.09	1429479	12181	254	substantial	low	Medium-quality draft (MAG)	d__Bacteria	p__Proteobacteria	c__Gammaproteobacteria	o__Burkholderiales	f__Burkholderiaceae	g__Polynucleobacter	s__Polynucleobacter sp009928245
LH.5	65.6164	8.92006	80.23	3.57	40	1837477	4139	535	substantial	low	Medium-quality draft (MAG)	d__Bacteria	p__Proteobacteria	c__Alphaproteobacteria	o__Parvibaculales	f__RS24	g__	s__
RJ.6	77.8232	15.1159	90.14	2.88	0	1853019	14666	296	near	low	High-quality draft (MAG)	d__Bacteria	p__Proteobacteria	c__Gammaproteobacteria	o__Burkholderiales	f__Burkholderiaceae	g__	s__
HM.37	42.5141	8.848	79.36	8.67	54.84	1478676	3155	572	substantial	medium	Medium-quality draft (MAG)	d__Bacteria	p__Proteobacteria	c__Gammaproteobacteria	o__Burkholderiales	f__Burkholderiaceae	g__UBA2463	s__
HGH.10	49.5292	12.411	60.43	2.56	0	1935833	6285	468	moderate	low	Medium-quality draft (MAG)	d__Bacteria	p__Proteobacteria	c__Gammaproteobacteria	o__Burkholderiales	f__Burkholderiaceae	g__UBA3064	s__
HTM.7	92.5351	23.1778	94.44	0.86	40	3013690	12654	352	near	low	High-quality draft (MAG)	d__Bacteria	p__Proteobacteria	c__Gammaproteobacteria	o__Burkholderiales	f__Burkholderiaceae	g__UBA3064	s__UBA3064 sp005787245
JTM.43	64.0571	16.2169	80.1	3.61	0	3596744	10330	438	substantial	low	Medium-quality draft (MAG)	d__Bacteria	p__Proteobacteria	c__Gammaproteobacteria	o__Burkholderiales	f__Burkholderiaceae	g__SYIM01	s__
JTM.41	52.6205	7.66556	50.86	0	0	1372737	3319	505	moderate	none	Medium-quality draft (MAG)	d__Bacteria	p__Proteobacteria	c__Gammaproteobacteria	o__Burkholderiales	f__Rhodocyclaceae	g__	s__
HM.13	77.0696	11.7228	86.11	2.46	54.55	3026411	6843	565	substantial	low	Medium-quality draft (MAG)	d__Bacteria	p__Proteobacteria	c__Gammaproteobacteria	o__Burkholderiales	f__Burkholderiaceae	g__Quisquiliibacterium	s__
DJN.15	78.9628	10.2296	82.86	1.21	16.67	2673842	7983	481	substantial	low	Medium-quality draft (MAG)	d__Bacteria	p__Proteobacteria	c__Gammaproteobacteria	o__Burkholderiales	f__Burkholderiaceae	g__Limnohabitans_A	s__
HJW.31	61.919	14.9361	64.12	0.86	0	2230254	15776	432	moderate	low	Medium-quality draft (MAG)	d__Bacteria	p__Proteobacteria	c__Gammaproteobacteria	o__Steroidobacterales	f__Steroidobacteraceae	g__UBA964	s__UBA964 sp010031985
MYJ.12	64.7053	14.3903	75.29	2.73	43.75	2003390	5518	442	substantial	low	Medium-quality draft (MAG)	d__Bacteria	p__Proteobacteria	c__Gammaproteobacteria	o__Steroidobacterales	f__Steroidobacteraceae	g__UBA964	s__
HJF.17	60.078	14.367	77.64	4.38	59.26	2132309	3054	786	substantial	low	Medium-quality draft (MAG)	d__Bacteria	p__Proteobacteria	c__Gammaproteobacteria	o__Burkholderiales	f__Burkholderiaceae	g__SYFN01	s__
LJ.7	43.2409	8.06696	55.88	2.91	6.67	1585271	2714	669	moderate	low	Medium-quality draft (MAG)	d__Bacteria	p__Proteobacteria	c__Gammaproteobacteria	o__Burkholderiales	f__Burkholderiaceae	g__NBD-18	s__
HGH.2	62.7774	14.5083	84.63	5.15	41.94	2524864	2985	958	substantial	medium	Medium-quality draft (MAG)	d__Bacteria	p__Proteobacteria	c__Alphaproteobacteria	o__Caulobacterales	f__Caulobacteraceae	g__Phenylobacterium	s__
HJF.37	53.0068	38.0507	74.45	5.17	50	2765486	4401	713	substantial	medium	Medium-quality draft (MAG)	d__Bacteria	p__Proteobacteria	c__Gammaproteobacteria	o__Burkholderiales	f__Chromobacteriaceae	g__Vogesella	s__
HJW.44	53.8806	9.41342	56.36	0.86	0	2799500	4378	825	moderate	low	Medium-quality draft (MAG)	d__Bacteria	p__Proteobacteria	c__Gammaproteobacteria	o__Pseudomonadales	f__UBA5518	g__UBA5518	s__
YM.35	49.507	7.14824	59.96	2.43	0	627980	2477	287	moderate	low	Medium-quality draft (MAG)	d__Bacteria	p__Proteobacteria	c__Alphaproteobacteria	o__Rickettsiales_A	f__	g__	s__
LH.31	41.2534	7.2365	57.23	3.8	37.5	2478770	1573	1571	moderate	low	Medium-quality draft (MAG)	d__Bacteria	p__SAR324	c__SAR324	o__SAR324	f__NAC60-12	g__JCVI-SCAAA005	s__
JJ.44	45.8652	12.1492	71.1	5.68	26.67	2639306	1998	1363	substantial	medium	Medium-quality draft (MAG)	d__Bacteria	p__SAR324	c__SAR324	o__SAR324	f__NAC60-12	g__JCVI-SCAAA005	s__JCVI-SCAAA005 sp011522845
JTM.62	24.7044	9.80693	54.65	6.9	40	2854224	3880	848	moderate	medium	Medium-quality draft (MAG)	d__Bacteria	p__Verrucomicrobiota	c__Verrucomicrobiae	o__Pedosphaerales	f__UBA9464	g__UBA9464	s__
WKH.23	78.2354	9.81667	87.56	2.31	9.09	2934960	10735	433	substantial	low	Medium-quality draft (MAG)	d__Bacteria	p__Verrucomicrobiota	c__Verrucomicrobiae	o__Verrucomicrobiales	f__Akkermansiaceae	g__SW10	s__
HM.1	79.5075	23.9805	93.24	3.46	44.44	4064938	11476	551	near	low	High-quality draft (MAG)	d__Bacteria	p__Verrucomicrobiota	c__Verrucomicrobiae	o__Pedosphaerales	f__AAA164-E04	g__UBA7971	s__
HJW.13	63.9421	23.7003	87.71	5.23	6.25	2491867	12893	447	substantial	medium	Medium-quality draft (MAG)	d__Bacteria	p__Verrucomicrobiota	c__Verrucomicrobiae	o__Chthoniobacterales	f__Terrimicrobiaceae	g__UBA967	s__
MYJ.8	55.2809	14.1509	73.28	4.28	37.5	1949955	3906	563	substantial	low	Medium-quality draft (MAG)	d__Bacteria	p__Verrucomicrobiota	c__Verrucomicrobiae	o__Chthoniobacterales	f__Terrimicrobiaceae	g__UBA967	s__
HJW.46	51.3491	6.72797	61.67	2.5	20	3211208	2281	1538	moderate	low	Medium-quality draft (MAG)	d__Bacteria	p__Verrucomicrobiota	c__Verrucomicrobiae	o__Chthoniobacterales	f__Chthoniobacteraceae	g__SXWH01	s__SXWH01 sp005791535
LJ.3	70.4334	14.5142	93.08	5.3	36.36	4193329	7124	747	near	medium	Medium-quality draft (MAG)	d__Bacteria	p__Verrucomicrobiota	c__Verrucomicrobiae	o__Verrucomicrobiales	f__V1-33	g__CAJBME01	s__
HJF.10	62.6723	8.99135	74.87	3.09	50	4058927	2598	1707	substantial	low	Medium-quality draft (MAG)	d__Bacteria	p__Verrucomicrobiota	c__Verrucomicrobiae	o__Verrucomicrobiales	f__Verrucomicrobiaceae	g__Prosthecobacter	s__
LJ.21	70.6891	11.6424	72.64	0.87	62.5	3612775	5136	812	substantial	low	Medium-quality draft (MAG)	d__Bacteria	p__Verrucomicrobiota	c__Verrucomicrobiae	o__Verrucomicrobiales	f__V1-33	g__CAJBME01	s__
HGH.28	39.5065	34.7847	69.44	7.01	46.15	2038187	5792	444	moderate	medium	Medium-quality draft (MAG)	d__Bacteria	p__Verrucomicrobiota	c__Verrucomicrobiae	o__Opitutales	f__UBA953	g__UBA953	s__
MYJ.34	15.2199	6.41176	50.88	7.55	6.9	1545023	1374	1084	moderate	medium	Medium-quality draft (MAG)	d__Bacteria	p__Verrucomicrobiota	c__Verrucomicrobiae	o__Opitutales	f__UBA953	g__UBA953	s__UBA953 sp003569245
DAH.28	76.5619	13.5936	86.07	2.31	0	3854384	12128	563	substantial	low	Medium-quality draft (MAG)	d__Bacteria	p__Verrucomicrobiota	c__Verrucomicrobiae	o__Verrucomicrobiales	f__Akkermansiaceae	g__SW10	s__
NKJ.1	61.8256	7.42998	78.54	3.93	30.77	3682068	2836	1480	substantial	low	Medium-quality draft (MAG)	d__Bacteria	p__Verrucomicrobiota	c__Verrucomicrobiae	o__Verrucomicrobiales	f__Akkermansiaceae	g__SW10	s__
LJ.19	85.0174	21.7757	94.38	2.46	33.33	3444117	17176	291	near	low	High-quality draft (MAG)	d__Bacteria	p__Verrucomicrobiota	c__Verrucomicrobiae	o__Verrucomicrobiales	f__Akkermansiaceae	g__UBA1315	s__
LJ.25	35.9957	19.0321	62.7	6.17	41.18	1365048	1621	845	moderate	medium	Medium-quality draft (MAG)	d__Bacteria	p__Verrucomicrobiota	c__Verrucomicrobiae	o__Verrucomicrobiales	f__Akkermansiaceae	g__UBA1315	s__
HJW.27	60.1942	11.3459	75.68	3.46	0	3090667	4250	988	substantial	low	Medium-quality draft (MAG)	d__Bacteria	p__Verrucomicrobiota	c__Verrucomicrobiae	o__Pedosphaerales	f__SXTU01	g__SXTU01	s__
JTM.38	42.3236	9.54867	57.76	3.45	0	2437627	4238	598	moderate	low	Medium-quality draft (MAG)	d__Bacteria	p__Verrucomicrobiota	c__Verrucomicrobiae	o__Pedosphaerales	f__SXTU01	g__	s__
LJ.2	62.6875	13.8474	82.92	4.62	20	5007250	7708	802	substantial	low	Medium-quality draft (MAG)	d__Bacteria	p__Verrucomicrobiota	c__Verrucomicrobiae	o__Verrucomicrobiales	f__DEV007	g__Arctic95D-9	s__

## Sheet: Table S4
Table S4. Bin abundance quantified with the Quant_bins module in metaWRAP.
Genomic bins	DJN2	WKH2	WKH3	WKH1	MLJ1	MLJ3	MLJ2	QJ1	QJ2	QJ3	NLJ1	NLJ2	NLJ3	YM1	DJN1	YM3	YM2	LH3	LH2	LH1	JJ3	LJ1	JTM3	MDM1	MDM2	MDM3	HJF1	LJ2	JZJ1	HQM2	HQM3	HQM1	HGH3	HGH2	HGH1	MYJ1	MYJ2	MYJ3	JM3	HEM2	HEM3	LJ3	HEM1	DFJ3	JM2	DFJ1	DFJ2	JM1	HTM3
FCJ.16	0.364947	0.21034	0.151438	0.215885	0.328332	0.329799	0.377816	1.53601	1.15657	2.06267	3.85609	3.91646	0.636699	0.504609	0.246914	0.626255	0.307537	6.15657	3.39965	2.33451	1.15027	0.216525	1.61859	1.10527	1.11326	1.3564	1.06802	0.229165	4.59393	1.45581	1.18976	0.815825	0.999085	1.27862	1.76116	12.7667	11.9568	11.8909	0.669466	0.657613	0.22728	0.230146	0.948892	0.06102	0.975414	0.079747	0.110051	0.15899	2.47448
LH.27	2.59908	4.61695	5.71159	7.68143	2.58692	2.49011	0.457698	0.111393	0.874586	0.188102	0	0	0	2.1798	2.5526	2.27994	2.54476	15.7374	17.7215	18.6333	8.4787	0	0.04458	0.658281	0.773011	0.4807	0	0	0	0	0	0	0	0	0	0	0.146128	0	0.414705	0	0	0	0	0	0.25552	1.72219	0	5.24479	0
DAH.42	0.53903	0	0	0	0	0	0	0	0	0	0	0.122143	0	0.217879	0.395883	0.418831	0.108086	0	0	0	0	0	0.632549	0.999397	0.57211	1.30474	0.950195	0.153366	0	1.1474	1.41059	0.838498	0.294687	0.23796	0.214491	0.273324	0.610421	0.503863	1.02511	1.29275	1.02962	0	1.24218	0	1.39209	0	0	0.174479	0.541436
DFJ.11	0.143802	0.288912	0.301291	0.234776	0.099589	0.082924	0.304464	0.036046	0.123016	0.105141	0.145182	0.115173	0.030118	0.161738	0.175124	0.17383	0.098946	0.263126	0.207168	0.234897	0.423046	0.110024	0.115591	0.323159	0.190975	0.25483	0.195384	0.157746	0.114189	0.247336	0.285726	0.205237	0.052607	0.052624	0.028146	0.015078	0.158971	0.076564	0.317832	0.141667	0.17559	0.13863	0.150834	13.8163	0.193409	5.31584	9.01567	0.078594	0.154377
DAH.40	0.081216	0.091959	0.126325	0.147829	0	0	0	0	0	0	0	0	0	0	0.116249	0.61767	0	0.080219	0.056524	0.045719	0.149793	0	0	0.025152	0	0.545632	0	0	0	0	0	0	0	0	0	0	0.022965	0	0	0	0.059365	0	0	0.054697	0	0.041718	0.075718	0.015435	0
QJ.27	0.068234	4.48489	4.52894	4.14292	1.66068	1.67755	0.56232	3.31577	7.66406	3.48532	0	0	0	0	0.086386	0	0	0.073616	0.095949	0.084261	0	0	0	0	0	0	0	0	0.284266	0	0	0	0	0	0	0.034299	0.09282	0	0	0	0	0	0	0.292748	0	2.07265	0.694222	0.086273	0
JZJ.13	0.080406	0.110129	0.087187	0.165035	0	0	0	0.124596	0.026243	0.236889	0.23273	0.027913	0.159213	0.223085	0	1.08227	0.124616	0.044957	0.027481	0	0.820636	26.2654	1.62282	0.779969	0.431464	2.43681	0.43278	29.5089	35.324	0.684772	0.63468	0.254827	3.35799	4.76146	8.43234	0.386022	0.562989	5.09272	0.203317	0.378371	0.083845	34.5603	0.226181	0.098277	0.308997	0.0552	0.094558	0.072174	1.20207
HJH.2	0.033698	0.775488	0.617337	0.849754	0	0	0	0	0	0	0	0	0	0.21079	0	0.283044	0.13028	1.62147	0.561473	0.401903	0.466263	4.30264	1.29211	1.53739	1.05872	1.33969	0.113012	3.53029	0.805029	1.51898	2.76732	0.419738	1.57714	1.36256	1.73837	0.381861	0.994239	1.1801	0.234425	0.235907	0.441392	3.03286	0.32191	0.154287	0.221844	0	0.113837	0	1.94261
DAH.34	0.190196	0.665671	0.511303	0.801357	0.472784	0.469099	1.13123	0.013711	0.170422	0.128774	0.197631	0	0	0.436996	0.366002	0.535224	0.284039	0.549039	0.161327	0.033866	6.32929	0.064856	0.089441	0.195272	0.205099	0.185557	0	0.299143	0.598191	0	0.162473	0	0	0	0	0	0.071814	0	0	0	0	0.353703	0	3.18442	0	2.67396	4.08688	0.320694	0.030711
FCJ.31	0.128612	0.116423	0.094489	0.126514	0.367671	0.312619	0.255724	2.48319	1.94725	3.4038	0.092342	3.40985	0.111038	0.133268	0.106057	0.156817	0.071222	0.046481	0	0	0	0	0.193505	0.372631	0.42728	0.435403	2.9643	0	0	0.156386	0.150571	0.480547	2.53481	2.53304	1.03585	0.482977	0.560756	0.104307	0.504849	0.321805	0.260334	0	0.421471	0	0.463898	0	0	0	0.399125
HJF.31	1.40105	0.379854	0.45248	0.348066	0.357234	0.373111	0.846865	0.276348	0.688949	0.541899	2.26456	1.40494	0.664695	0.803674	1.37585	1.10475	0.685936	0.516576	0.330464	0.38474	1.0149	1.07404	1.33339	3.72129	2.98063	3.38366	27.7765	1.40782	0.281668	4.1602	4.73765	3.56578	0.568985	0.60553	0.572563	0.990072	2.7905	1.42927	3.09939	5.82779	7.06643	1.16114	4.78249	0.30582	2.28562	0.180181	0.255769	0.462237	1.27552
HM.10	4.9464	6.55814	6.563	8.87276	1.65321	1.43557	0.670226	1.25344	1.09082	2.70707	0	0	0	7.10374	3.24539	9.58425	4.5372	8.12547	3.18959	2.42902	11.1655	0.323947	0.532149	1.49375	0.931062	1.54682	0	0.635229	16.8353	0.396061	0.516518	0.267247	0.0957395	0	0.155265	0.142951	0.415396	0	0.596979	0.057458	0	0.61839	0	3.23323	0.847964	12.3659	8.03202	7.97976	0.95338
MLJ.1	0.164973	0.124316	0.209373	0.141546	10.7011	9.77077	13.8285	0.246744	0.35854	0.461626	0.101816	0.401147	0.117909	0.30887	0.211603	0.174405	0.134648	0.139702	0.101041	0.103289	0.168493	0.110375	0.267687	0.377386	0.278864	0.426148	0.422968	0.10052	0.054544	0.249983	0.335202	0.527725	0.164712	0.15746	0.117277	0.088699	0.260354	0.120648	0.657526	0.334738	0.478745	0.102591	0.37416	0.097012	0.54746	0.042645	0.165869	0.104365	0.211762
HTM.48	0.05388	0.019931	0.010997	0.027107	0.017168	0.018673	0.020956	0.03929	0.021403	0.031812	0.012248	0.074155	0.013533	2.65234	0.041055	3.00398	2.35599	0.04064	0.039288	0.039802	0.212876	0.025538	20.7684	8.67503	5.53455	11.11	0.175133	0.032489	0.196778	4.89582	2.95108	7.39518	0.368971	0.37446	0.542228	0.333319	0.17885	0.160508	4.33966	4.28734	0.798496	0.019361	4.26637	0	6.53944	0.009983	0.003939	0.377987	22.5127
JJ.28	0	1.12146	0.992634	2.22205	0	0	0	0	0	0	0	0	0	0	0	0	0	0	0.039403	0.08109	8.69074	0	0	0	0	0	0	0	0	0	0	0	0	0	0	0	0	0	0	0	0	0	0	0	0	0	0	0	0
JJ.18	0	0	0.220668	0.037719	0.54397	3.11776	0.468078	0.520233	0.181944	0.347363	0.106297	0.064902	0	0	0	0	0	0.17358	0.028945	0	10.0577	0	0.06586	0.171959	0	0.044169	0.394819	0.036787	0.864422	1.037	0.902715	2.49648	0	0	0	0	0.245929	0.389419	1.47953	0.189602	0.072461	0	0.117043	0	0.061773	0	0.028553	0.356294	0
FCJ.11	5.36352	11.1688	12.4553	14.8842	38.614	38.1686	4.80325	6.27893	20.9335	4.50159	0	0.976675	0	11.5484	5.49876	6.38541	14.747	25.7756	37.0324	30.0906	74.7689	0	0.603058	1.66152	2.29899	0.937382	0.107986	0	16.2349	0.204411	0	0.620251	0	0	0	1.25904	1.46602	0.266537	1.29534	0	0	0	0	2.27728	0.843418	29.7407	3.85692	14.0565	1.03879
WKH.38	0.066983	7.92058	7.04493	9.87917	0.063025	0.081146	0	0.038808	0.074352	0.101483	0	0	0	0.398007	0.067109	0.448407	0.350977	3.60783	1.65727	1.30522	0.437501	0.043525	0.064554	0.131355	0.122322	0.091234	0	0.09697	0.632384	0	0.019272	0.030167	0.038387	0	0.023835	0.088708	0.125928	0	0	0	0	0.058608	0.018276	0.071421	0.017774	0.353538	0.209336	0.097024	0.069201
HJD.7	0.067168	0.117238	0.154539	0.164626	0.092475	0.083052	0.031815	0.051574	0.029444	0.0513665	0	0	0	0.041969	0.062066	0.011752	0.038552	0.198031	0.246766	0.216485	0.200641	0.066915	0.045932	0.033546	0.07015	0.033695	0.106199	0.045464	0.389745	0.045335	0	0.025096	0.033142	0.051175	0.107705	0.071392	0.046976	0.10049	0.02511	0.045631	0	0.023201	0.046919	0	0.028664	0.076123	0.070822	0.0410855	0.093063
LJ.8	0	0	0	0	0	0	0	0.044853	0.013309	0.034532	0	0.101699	0	0.0745885	0	0.167513	0.055692	0	0	0	0	7.0832	0.641067	0.589682	0.645561	0.833456	0.101522	9.61233	0.073318	0.2617	0.270794	0.248502	0.150754	0.137922	0.213624	0.523031	0.417827	1.28006	0.176017	0.194982	0.09549	8.96261	0.213085	0	0.232594	0	0	0.01138	0.391569
JJ.26	0	0.097885	0.108263	0.102005	0.099053	0.120894	0.083299	0.089543	0.078565	0.079227	0	0.024257	0	0	0	0	0	0.057442	0.04687	0.048897	7.71826	0	0.015554	0.032787	0.044515	0	0.019913	0	0	0	0	0	0	0	0	0	0	0	0.026825	0	0	0	0	0.054616	0	0.525542	0.241585	0.014691	0
DJN.9	18.4092	3.8576	3.82439	3.48875	0.170807	0.187776	0.311363	0.045772	0.153235	0.122359	0.199669	0.12537	0.072908	24.1597	19.1704	32.3342	24.3461	24.6017	35.9922	33.3706	0.334532	0.241714	0.514371	2.674	2.51701	2.55111	0.28976	0.323054	0.441305	0.684476	0.728648	1.05972	0.143695	0.14052	0.165042	0.391272	1.0334	0.337778	1.61964	0.220825	0.313652	0.290905	0.282839	0.24138	1.18715	0.178445	0.156658	6.96226	1.52426
HM.33	0	0	0	0	0	0.015269	0.02979	0.064459	0	0	0	0	0	0	0	0.213044	0	0	0.016572	0	0	0	0	0	0	0	0	0	0	0	0	0	0	0	0	0	0	0	0	0	0	0	0	0.859027	0	0	0	0	0.145318
MDM.14	0.304546	0	0	0	0	0	0	0	0	0.075698	0.116915	0.053682	0	3.90443	0.212743	5.41885	2.49265	0	0	0	0.100316	0.724093	19.9283	10.3991	8.60819	10.7411	0.065625	0.589606	0.905181	6.18734	7.25892	3.52992	0.401264	0.489256	0.511399	0.167242	0.23895	0.166496	2.35854	4.00385	1.27579	0.81806	4.80671	0	3.64003	0	0	0.406986	22.62
HGH.30	0.142371	0	0	0	0	0	0	0	0	0	0	0	0	0.176363	0.110782	0.22613	0.094565	0	0	0	0.242814	0.590989	1.40146	0.764234	0.495865	0.747567	0.078235	0.763802	1.21669	0	0.103071	0.339838	12.0552	11.2463	7.89505	0.273058	0.705268	0	0.377961	0.420606	0.28096	0.744969	0.500253	0	0.332739	0	0	0.040832	0.883353
YM.34	1.5491	34.0758	8.10516	6.13716	0	0.103932	0.741343	0	0	0	0	0	0	6.89304	1.89739	19.1543	4.44746	1.39033	11.2693	11.5069	1.2968	0	0.467014	7.32182	2.14308	1.39354	0	0	0	0.11933	0.067677	1.66238	0	0	0	0	0.499614	0.525817	0.941319	0.217339	3.65687	0	0.516471	0	0.118954	0	0	1.825	0.99895
DJN.25	13.8305	0.19134	0.227613	0.16532	0.126241	0.120427	0.285261	0.046353	0.169091	0.101739	0.383826	0.53532	0.399747	0.282896	13.5155	0.386413	0.258542	0.22224	0.21277	0.180344	0.238936	0.149038	0.26674	0.439201	0.395439	0.446166	0.456799	0.183481	0.08598	0.531185	0.509473	0.527199	0.099577	0.096123	0.088377	0.143402	0.483617	0.207849	0.5666	0.278275	0.376138	0.144916	0.248768	0.083787	0.407969	0.084858	0.094341	0.19354	0.302364
HJW.49	0.035519	0.010119	0.011969	0.008865	0	0	0	0.004509	0	0	0	0.033313	0	0.037535	0.027916	0.057169	0.031907	0	0.011863	0	0.445365	0	1.17793	0.214661	0.16429	0.25314	0.307415	0.010667	0.022139	0.03682	0.017055	0.174361	0.05236	0.050322	0.029842	0.16865	0.132631	0.023428	0.264587	0.396078	0.076165	0.013753	0.461394	0	0.331694	0	0	0.019727	0.426934
HGH.3	0.287466	0.139085	0.129478	0.236376	0	0	0	0.157315	0.150217	0.359318	0.537772	0.290335	0.387897	0.400123	0.138929	1.08725	0.294443	0.500156	0.393175	0.571516	0.901374	1.28064	3.28183	2.0344	1.21052	3.33064	0.280102	1.87435	3.52879	1.1669	1.71439	1.04576	7.18794	8.21	14.812	0.967543	1.6996	3.41252	1.73236	0.914163	0.299987	2.04108	0.661313	0.134248	2.18936	0.067533	0.099585	0.169579	2.54994
HGH.10	0.042507	0	0	0	0	0	0	0	0	0	0	0.020043	0.024477	0.117827	0	0.279149	0.067343	0	0	0	0.17881	0.5352	3.39429	1.50676	1.43473	1.57673	1.09937	0.426207	1.42008	3.78788	3.88878	1.48209	5.6542	5.46509	12.0604	0.807186	0.842175	2.77397	1.40256	1.55552	1.16494	0.255604	2.04338	0	2.03314	0	0	0.026975	2.93933
NLJ.15	0	0	0	0	0	0	0	0	0	0	10.8916	1.32039	4.40338	0	0	0	0	0	0	0	0	0	0	0	0	0	0	0	0	0	0	0	0	0	0	0	0	0	0	0	0	0	0	0	0	0	0	0	0
FCJ.43	0.630929	21.8891	20.3671	17.2407	2.96284	2.91805	1.00926	0.419885	3.49151	0.946357	0.0877565	0.172477	0.038206	0.928228	0.724589	1.11588	0.977273	7.78205	8.83414	8.39112	5.72704	0.113768	0.180692	0.547726	0.4511	0.477413	0.701138	0.233907	0.648064	0.119742	0.195245	0.149541	0.029174	0.045579	0.04633	0.148716	0.518374	0.048544	0.269815	0.110714	0.122503	0.216677	0.105453	0.38212	0.164585	2.20255	0.305894	0.980716	0.239393
HGH.34	0	0	0	0	0	0	0	0	0	0	0	0.053814	0	0	0	0	0	0	0	0	0	0	0	0	0	0	0.615878	0	0.169626	0	0	0	9.05232	9.65132	8.58347	0.778614	0.537986	0	0	0	0	0	0	0	0	0	0	0	0
LH.25	0.316492	5.5241	6.23205	7.77368	1.07498	1.04629	0.179531	0.088805	0.524032	0.120923	0	0	0	0.158342	0.287984	0.124136	0.149952	10.1478	11.8354	12.096	3.37174	0	0	0.065694	0.07374	0.045045	0	0	0.275959	0	0	0	0	0	0	0.023301	0.077178	0	0.05111	0	0	0	0	0.065393	0.032042	0.956929	0.076752	0.967411	0
DAH.3	0.269732	3.9034	3.7898	3.43955	0.082109	0.079205	0.0952945	0.022509	0.119549	0.038795	0.035326	0.057876	0	0.096779	0.338529	0.099543	0.054702	0.369514	0.485679	0.419302	0.663472	0.094938	0.05791	0.190337	0.126455	0.15858	0.120547	0.133946	0.019879	0.077897	0.09225	0.08542	0.028112	0.020147	0.023977	0	0.103312	0	0.125209	0.069485	0.079765	0.100933	0.0625	0.084433	0.071338	0.120849	0.098137	0.119824	0.074332
JTM.2	0.11888	0.045046	0.040586	0.066448	0	0	0.09677	0	0	0.036019	0.085006	0.048531	0	0.256713	0.089902	0.686356	0.140475	0.03295	0	0	0.158809	0.800896	6.88608	2.03042	0.807032	3.06242	0.143168	0.804124	0.698521	4.60809	5.5391	0.846149	0.82205	0.829705	0.984549	0.056411	0.236573	0.245132	0.686162	1.03095	0.781212	1.00744	1.12266	0.187029	1.00046	0.035447	0.109832	0.097475	4.2229
MDM.26	0	0	0	0	0	0	0	0	0	0	0.540275	0.087438	0.211425	0.311547	0	0.564527	0.49034	0	0	0	0	0	0.277052	4.66239	5.63493	8.82779	0	0	0	0.069037	0	0.023548	0	0	0	0	0	0	0.116562	0	0	0.024034	0	0	0.156057	0	0	0.012974	0.059903
HJF.34	6.38781	1.07421	0.961045	1.76398	3.92623	3.7421	0.368011	26.9535	26.4298	29.156	0.613972	34.8984	0.161848	2.5138	4.44417	2.88332	2.39727	11.3491	8.98634	8.62171	3.04162	0	8.06835	8.49245	8.59169	7.2808	87.5224	0.076131	6.8288	2.49151	1.54179	10.6026	48.9198	42.8795	12.0753	137.764	117.595	6.00568	9.73127	7.99231	6.83707	0.253437	19.2328	0	13.0458	0	0	1.73518	10.014
QJ.30	0	0.049116	0.032174	0.046021	0.264316	0.25211	0.03779	10.861	10.581	10.3852	0	0.173063	0	0.043997	0	0.016416	0.045107	0.098752	0.105199	0.114784	0.069561	0.050526	0.112204	0.113383	0.14956	0.106659	0.229501	0.027914	0.130889	0.049053	0	0.14657	0.319038	0.279368	0.260799	0.405072	0.312887	0.082239	0.153575	0.050083	0.069554	0	0.079788	0	0.132409	0	0	0	0.079161
JTM.41	0.08644	0	0	0	0	0	0	0	0	0	0	0.071466	0	0.088021	0.067731	0.179001	0	0	0	0	0	0	3.94963	0.468428	0.320479	0.6244	0.381168	0	0	0.424092	0.487558	0.288442	0.241884	0.145736	0.149983	0	0.181004	0.128871	0.501282	0.711658	0.567122	0	0.716435	0	0.486852	0	0	0	0.760872
JZJ.16	0.641784	0.318973	0.243399	0.255953	0.215317	0.27835	0.338137	2.99498	2.51327	3.8116	4.94097	6.16298	1.25348	0.507147	0.475564	0.90414	0.405792	0.480358	0.247349	0.214106	0.975159	5.20752	3.50807	3.13688	3.16051	4.42329	3.43921	3.80089	41.1977	1.85653	1.47028	1.07615	4.38413	5.10557	6.66332	25.6139	21.6809	18.9215	0.926908	1.08212	0.513023	3.8888	1.70211	0.072403	1.29952	0.025968	0.055951	0.237459	2.85813
MDM.24	6.32652	2.89273	2.98192	3.05012	4.32968	3.52474	2.44564	6.65458	3.3334	4.96477	1.29951	5.36244	1.00696	79.8032	5.21985	32.0277	77.7031	1.59502	1.20762	1.07828	5.24534	26.6209	203.102	153.62	190.455	80.0558	3.26836	7.91672	23.8215	203.946	90.2909	135.655	7.68318	7.49495	13.1976	14.0282	7.33226	14.8401	86.1877	99.5478	49.6302	5.06341	95.9863	0.600899	97.1811	4.80892	3.9461	16.5313	274.324
HGH.17	0.033199	0	0	0	0.011429	0.017486	0	0	0	0	0	0.139535	0	0.036428	0.01415	0.062972	0.045209	0.023868	0.047022	0.037954	0.124128	0	0.349608	0.927866	1.15122	0.797231	0.976906	0	0.243476	0.131223	0	0.878213	11.045	9.64136	3.28558	2.0029	3.09903	0.183019	1.93056	0.108533	0.289039	0	0.247993	0	1.35254	0	0	0.051866	0.174113
HJD.8	3.28878	21.3393	21.6137	32.5342	21.354	19.9818	1.8616	7.18776	13.1593	12.2135	0	0.953278	0	7.64695	3.22839	8.93126	6.20725	34.784	20.1846	17.5167	2.12038	0	0.225752	2.0352	1.77809	1.73414	0.165964	0.183126	1.05187	0	0	0.545144	0	0	0	0.680238	1.05526	0	0.297285	0.029212	0	0.195119	0.044938	0.333406	0.383695	9.72532	0.276867	5.09803	0.249847
HJH.1	0.098341	2.87326	2.19032	3.88108	0.444051	0.357378	1.06796	0.579028	0.232477	1.19547	0	0	0	0.141538	0	0.89249	0	0.711749	0.52486	0.431189	0.862252	3.17135	0.411124	0.185157	0	0.342515	0	3.82671	1.78221	0.409431	0.372228	0	0	0	0	0	0.169072	0.679519	0	0	0	4.46539	0	0.70438	0	3.07205	2.79157	0.182032	0.263717
YM.4	0.730113	0.024258	0.041605	0.046484	0.037677	0.038665	0.112244	0.033497	0.047019	0.059292	0.086751	0.062463	0.017525	8.128	0.567108	9.95258	5.66391	0.045061	0.022028	0.027657	0.12246	0.228591	0.143042	0.156346	0.103398	0.119786	0.110734	0.304858	0.105624	0.278554	0.411251	0.129886	0.12344	0.104322	0.087123	0.057808	0.131771	0.078936	0.182395	0.130401	0.115595	0.415573	0.108756	0.073097	0.172937	0.040826	0.099683	0.13747	0.54649
JJ.1	0.569311	0.417846	8.33033	0.021251	2.42742	0.672267	4.24521	3.81667	0	6.09945	0	0.19306	0	12.1622	0.653437	0.103052	0.165826	0.687374	0.208542	0.186573	8.61263	0	0.063875	0.395496	0.467323	0.0594645	0	0	0	0.074519	0.115699	0	0	0	0	0	0	0	0	0.044135	0	0	0.155932	0.027093	0.116207	1.42904	2.52394	0	0
QJ.1	0.492866	0.82481	0.739028	0.574692	5.14264	4.96581	1.61935	3.43967	14.6753	5.97665	0.107285	0.089496	0.034271	2.04938	0.555789	2.89996	2.28069	0.287873	0.293718	0.313609	0.361312	0.114768	0.114649	0.334167	0.275104	0.296058	0.497755	0.157915	0.126411	0.270936	0.343461	0.452658	0.073152	0.070355	0.049902	0.050596	0.182997	0.089243	0.48153	0.119225	0.231616	0.115885	0.131189	0.124073	0.196852	0.123743	0.144696	0.651422	0.253078
MLJ.30	0.544408	0.162872	0.187737	0.105319	0.570711	2.49574	33.7554	1.09305	0.054506	0.228309	0.751796	1.09767	2.55773	1.11607	0.447925	0.201226	1.19111	0.259093	0.08618	0.087708	0.397673	0.05666	0.580488	1.11357	1.26269	0.251191	0.209846	0.199662	0.071225	0.664158	0.553445	2.36151	0.024324	0.754865	0.403419	0.234188	0.170013	0.200707	5.28689	0.358369	0.879457	0.097654	0.614866	2.45158	5.21452	0.950309	10.4926	0.146119	0.110541
HEM.13	0	0	0	0	0	0	0	0	0	0	0.64311	0.271478	0.571466	0	0	0	0	0	0	0	0	0	0.099225	0.164488	0.135337	0.369132	0	0	0	3.42564	4.36411	0.605206	0	0	0	1.11248	0.998899	3.7893	1.27034	4.5213	3.47091	0	6.7388	0	2.08441	0	0	0	0
WKH.42	0.095827	4.17856	4.35888	5.19596	1.58742	1.62742	0.35094	1.59298	3.02349	1.76601	0	0.35741	0	0.911495	0.088906	1.24895	1.07832	1.82887	1.94985	1.66533	0	0	0.068429	0.075936	0.069782	0	0	0	0.730116	0	0	0	0	0	0	3.3695	3.18897	0.261727	0	0	0	0	0	0	0	0.269897	0.102227	0.142771	0.101419
DAH.36	0.03838	0.015446	0.011802	0.016856	0.021944	0.022967	0.026785	0.007826	0.005117	0.015433	0.044625	0.016462	0.02003	0.009862	0.036679	0.020898	0.018733	0.011674	0.011922	0.008394	0.025055	0.031909	0.022552	0.025693	0.017819	0.024911	0.012637	0.020711	0.033782	0.039296	0.044092	0.018587	0.018261	0.020664	0.020881	0.02238	0.013686	0.017901	0.022268	0.016071	0.008976	0.052794	0.019228	0.012524	0.019798	0.017847	0.017647	0.021786	0.018186
HGH.35	0.441978	0.044068	0	0.080882	0	0	0	0.070931	0.056075	0.137481	0.240359	0.531382	0.116047	0.278985	0.327762	0.416237	0.17451	0.075206	0	0	0.464275	0.068201	2.94647	1.74315	1.02325	1.80163	2.74019	0.089033	0.214834	2.22563	3.64891	1.83106	11.4966	13.1137	24.545	1.19321	2.12033	4.37704	1.89957	3.74745	1.99284	0.073308	3.64708	0	2.50739	0	0	0.220783	2.65902
DJN.4	8.10349	0	0	0	0	0	0	0	0	0	0	0	0	0.037546	7.60726	0	0	0	0	0	0	0.293544	0	0	0	0	0	0.163428	0	0	0	0	0	0	0	0	0	0	0.087837	0	0	0.088065	0	0	0.095935	0	0	0.739357	0
JJ.4	0.047701	0.389741	0.351881	0.691781	0.526517	0.530129	0	0	0.262625	0.040779	0	0	0	0.032798	0.106085	0.059362	0.043795	0.031425	0.035335	0.053919	44.5128	0	0	0.013802	0.031462	0.022192	0	0	0	0	0	0	0	0	0	0	0	0	0	0	0	0	0	0	0	0.083556	0	0.4804	0
HGH.11	0.792081	0	0	0.121861	0	0	0	0.764597	0.746167	1.594	1.92036	1.37412	0	1.59364	0.683151	1.88938	1.01588	0.282741	0.039018	0	1.26931	2.02228	6.02466	4.06939	3.4538	3.91378	1.30957	2.66833	19.6148	2.57897	2.86283	2.13646	18.3664	19.7103	24.2559	4.50153	7.85032	1.62073	2.09052	1.36025	0.747239	3.29749	1.71334	0	2.76144	0	0	0.498782	6.67053
MLJ.12	0.13901	0	0	0	0.255768	1.23347	15.6101	0.411891	0.012073	0.167001	0.410338	0	1.44219	0.368467	0.16995	0	1.40875	0	0	0	0.056729	0	0.204811	0.383435	0.489809	0	0.040657	0.155824	0	0	0	0.13005	0	0.265478	0.184463	0.043825	0	0	1.03649	0	0	0	0.045998	1.46722	1.18423	0.564771	4.33225	0	0
DJN.15	6.64459	0	0	0	0	0	0	0.102616	0.09108	0.111728	0.27856	3.01609	1.20262	0.221688	5.36375	0.290896	0.179429	0	0	0	0	0	0.302739	0.33979	0.439756	0.344427	2.52477	0	0	0.273211	0.114784	0.294432	0.349531	0.375251	0.434617	0.253053	0.224798	0.198737	0.341333	3.62585	4.39309	0	3.17527	0	0.389985	0	0	0.081751	0.588836
JTM.66	0.089124	0.048825	0.027862	0.042613	0.038491	0.032474	0.023139	0.055178	0.037268	0.043602	0	0.036926	0	0.942298	0.074962	0.660061	0.967185	0.058075	0.053178	0.043625	0.202081	1.11405	7.1808	3.81877	5.38325	2.98941	0.395549	0.955332	0.487498	3.89698	1.28855	4.35827	3.06542	3.14972	5.16863	0.260066	0.181738	0.140267	3.52988	5.23968	2.5977	0.763139	4.4477	0	3.8264	0.050126	0	0.098955	12.1706
HTM.14	0.131968	0	0	0	0	0	0	0	0	0	0	0	0	1.03054	0.108525	1.42733	0.628559	0	0	0	0.228019	0.090139	9.34127	4.07506	1.93433	3.75146	0.123315	0.098675	0	0.397584	0.477799	2.62432	1.38771	1.52827	1.43214	0	0.172202	0	1.77816	2.10157	0.981496	0.168157	1.65928	0	2.55894	0	0	0.237941	7.14296
YM.31	3.52171	3.59004	4.68133	6.7705	2.50678	2.46898	0.273589	0.771988	2.15877	1.10649	0	0.061642	0	4.45252	3.49433	6.72567	5.44462	4.62033	4.85226	5.16877	0.217355	0	0.22797	0.799792	1.1719	0.864174	0	0	1.0205	0.103172	0.03224	0.976227	0	0	0	2.64889	5.80059	0.154805	1.08362	0	0	0	0	0	0.561637	0.0766	0	14.0805	0.292337
QJ.10	18.2225	0.213093	0.21033	0.288976	1.23711	1.13658	0.264851	6.83527	10.7396	14.3913	1.2089	3.43177	0.528386	4.10545	11.3844	6.91603	2.90702	0.24377	0.21097	0.191649	0.432051	0.52552	4.34594	10.3144	6.56957	12.133	11.8237	0.582399	0.295494	7.51378	6.75211	5.92002	2.39212	2.84656	3.0692	2.43199	4.74108	2.35431	7.55406	11.8135	8.72638	0.535597	10.2212	0.055739	9.21682	0.09006	0.059055	5.05703	4.86568
MYJ.28	1.39637	0.053261	0.07785	0.076498	0.142438	0.148797	0.088317	0.370389	1.15465	0.65214	0.039614	2.11645	0.024019	3.29587	1.27911	3.79213	2.7887	1.22452	0.825975	0.792455	0.376175	0.097331	8.90869	14.5875	14.8357	13.0665	2.74123	0.329549	0.275124	1.39072	0.909781	6.84076	4.89889	4.49049	1.63155	7.34333	19.8734	0.628964	5.01817	1.01809	2.77566	0.38795	2.26203	0	4.12033	0	0	1.10217	8.22634
FCJ.14	1.80701	50.0509	54.996	58.8193	6.06913	6.05112	0.782526	0.573874	2.47211	0.660455	0.016202	0.13704	0	2.6496	1.93771	2.54048	3.62336	20.7489	26.6475	25.4331	63.7105	0.026971	0.190499	2.56053	3.39161	1.89024	0.274741	0.06892	0.973328	0.016206	0.014798	0.08663	0	0	0	0.24459	0.486025	0.023322	0.419504	0	0.025103	0.078858	0.024311	0.668629	0.292702	12.3533	0.737821	3.25716	0.122214
MYJ.4	1.01633	0	0	0.027173	0	0	0	0	0	0	0	0	0	0.164099	0.883748	0.196881	0.037051	0	0	0	0	0.286253	0.924328	2.27131	2.15249	1.97299	0.077852	0.699058	0	0.445065	0.409793	1.14077	0	0	0	3.80747	13.2668	1.60328	1.02507	1.3848	2.08972	0.625911	1.68382	0	0.953199	0	0	0.309952	0.48286
HJD.10	0.383251	0.363608	0.449275	0.363031	0.140378	0.142396	0.372279	0.063549	0.198934	0.118349	0.239467	0.162464	0.068471	0.323905	0.444611	0.345994	0.203955	0.49586	0.69863	0.851342	0.482064	0.217966	0.186267	0.635239	0.421176	0.51079	0.309805	0.258301	0.165742	0.337741	0.425917	0.383897	0.103524	0.107292	0.114653	0.086603	0.251888	0.12352	0.737027	0.228791	0.305667	0.192677	0.302662	0.294352	0.306458	0.247714	0.257788	0.17507	0.227835
HTM.34	0.026967	0	0	0	0	0	0.290918	0.033687	0	0.015663	0.067329	0	0	1.78559	0	0.414446	0.207814	0	0	0	0.143231	0.514831	0.196753	2.0539	0.112387	0.427282	0.135634	0.340054	0.172683	0.248743	1.15041	0.080314	0.127345	0.097807	0.887026	0	0.362069	0.184688	0.088137	0.095121	0.090743	0.301516	0.50585	2.30323	0.08139	0.040922	0.179525	0.020915	15.1002
HJW.31	0.281398	0.035789	0.051587	0.047362	0	0.01451	0.045609	0.014354	0.0290855	0.057113	0.051653	0.042178	0.011613	0.764088	0.230818	1.19812	0.569644	0.083143	0.053666	0.057801	0.864307	0.470744	11.6576	3.92355	1.95902	4.85814	0.364675	0.536968	2.0404	1.48228	2.70125	2.18609	2.55438	2.70999	3.55349	0.345416	0.543589	0.70669	1.86683	2.72185	0.9468	0.536393	2.71499	0.07708	2.892	0.019607	0.053039	0.252806	8.5269
JTM.6	0	0	0	0	0.075579	0.017415	0	0	0	0	0	0.112826	0	0	0	0	0	1.75191	0.013739	0	0	0	7.49936	0	0.120343	0	0	0	0	0	0	0	0.148013	0	0	0	0	0	0.043153	0	0	0	0	0.021411	0.019073	0	0	0	0.081572
MYJ.12	0.969046	0.191132	0.155983	0.226732	0	0	0	0.110014	0.136291	0.220779	0	0.129829	0	0.548436	0.695849	0.638659	0.390495	0.181132	0.085237	0.069118	0.19862	3.76851	4.53179	4.95377	3.41092	4.77792	0.469325	4.2226	2.60272	0.665767	0.888943	1.89843	1.16944	1.21502	1.27246	11.1728	15.9816	2.2245	1.80824	1.22696	0.799776	3.73895	1.49066	0	2.18618	0	0	0.821473	2.55819
FCJ.27	0.222759	0	0	0.117894	0.641667	0.514186	2.73247	0.659856	0.60529	1.57552	4.54131	1.49758	0.177471	0.31285	0.16392	0.479806	0.1795	0.073114	0	0	0	2.68494	0.945465	1.09869	0.792882	0.813779	2.01008	2.99974	0.994652	1.15012	1.86756	0.617532	2.20519	1.98944	1.76574	0.782514	1.88426	1.20757	0.729208	1.91194	1.92501	4.12939	2.15371	0.79557	0.657223	0.132088	0.434983	0	0.98454
NLJ.12	0	0	0	0	0	0.166422	0	0	0	0	1.90976	6.53877	4.75553	0	0	0	0	0	0	0	0	0	0	0	0	0	0.155348	0	0	0	0	0	0	0	0	0	0	0	0.233098	0	0	0	0	0	0.316762	0	0	0	0
MDM.35	3.95544	2.06695	9.54194	0.456919	1.25532	2.02406	0	0.266685	0.590343	0.353143	0	0	0	7.13697	6.54717	0.67146	5.64869	3.82498	1.25577	1.43294	3.45259	0	0.131288	1.00686	1.15195	16.2086	0	0	0	0	0	1.35983	0	0	0	0	0.12047	0	1.37243	0	0.910108	0	0	0	0	0	0	1.19931	0
DJN.22	14.7515	0.090769	0.073796	0.08416	0.047516	0.041882	0.049933	0.054035	0.035662	0.052505	0.026802	0.016068	0.019522	0.76547	12.4964	1.3181	0.510427	0.041578	0.031882	0.031133	0.117767	0.378559	0.136308	0.680414	0.767916	1.05745	0.048973	0.256103	0.089816	0.422256	0.242164	0.159288	0.117923	0.127032	0.182201	0.102429	0.079221	0.087418	0.235039	0.237532	0.176567	0.232591	0.223871	0.046629	0.265431	0.139569	0.065674	3.20237	0.250271
YM.33	0.332104	1.18938	1.20443	1.36921	0.505552	0.457534	0.083296	0.543021	1.09935	0.627109	0.007697	0.137827	0.00603	13.7628	0.290423	13.7539	16.1836	0.55607	0.460812	0.400321	0.078313	0	0.112381	0.131847	0.201847	0.134803	0.058931	0	0.20138	0.014681	0.011741	0.091658	0.039866	0.032387	0.033655	0.840084	1.0357	0.074937	0.133345	0.013945	0.026654	0	0.014436	0.024995	0.101048	0.199059	0.05511	0.56458	0.798588
HGH.21	0	0	0	0	0	0	0	0	0	0	0	0	0	0	0	0	0	0	0	0	0	0	0	0	0	0	0.147231	0	0	0	0	0	4.44808	4.05985	5.4697	0	0	0	0	0	0	0	0	0	0	0	0	0	0
DJN.21	5.20314	0.429513	10.358	0	0.057163	0.119576	0	0	0	0	0	0	0	14.206	7.35788	0.688696	1.43973	3.11199	0.458967	0.480304	1.02885	0	0.132387	0.669062	10.0964	1.759	0	0	0	0.159896	0	0.084595	0	0	0	0	0.038934	0	0.24897	0.176736	0	0	0.166568	0	0.184932	0	0	0.372891	0.074486
HGH.41	0.751944	0.243373	0.144013	0.231836	0	0.049989	0	0.409551	0.089346	0.411618	2.50199	1.61131	0	1.58956	0.493834	1.24894	1.32022	0.435576	0.247974	0.184684	0.692007	3.78665	2.28848	2.09883	2.52377	1.78389	1.18968	2.43576	1.90876	2.40286	1.30071	2.37734	6.16671	6.43036	8.82292	2.50561	1.58251	0.952988	2.12598	1.61934	0.374371	3.85755	1.58019	0	2.79884	0	0	0.656627	3.27255
HJW.57	0	0	0	0	0	0	0	0	0	0	0	0	0	0.080582	0	0.119936	0	0	0	0	0	0	1.45463	0.617965	0.265997	0.543207	0	0	0	0	0.259526	0.342232	0.400775	0.361528	0.279597	0	0	0	0.37966	0.52307	0.545687	0	0.532593	0	0.52474	0	0	0	1.53084
JJ.15	0.015337	0.472833	0.49626	0.966713	0	0	0	0	0	0	0	0	0	0	0.075059	0	0	0.091849	0.109223	0.160943	20.1721	0	0	0	0	0	0	0	0	0	0	0	0	0	0	0	0	0	0	0	0	0	0	0	0	0	0	0.257071	0
FCJ.19	0.083939	0.662267	0.676635	0.637216	0.421758	0.37962	0.23165	0.548081	2.15056	1.17227	0	0.169844	0	0.073726	0.077225	0.094298	0.040189	0.045894	0.069567	0.072053	0.608761	0	0.074205	0.117942	0.07635	0.150963	0.084158	0.021664	0.119634	0.085078	0.136929	0.051449	0.051422	0	0.034082	0.056602	0.200632	0	0.120456	0.073014	0.072937	0	0.099161	0.179486	0.101463	0.491297	0.161222	0.0461745	0.0615945
LH.15	0.865471	1.41792	1.77345	1.92995	0.015375	0.030772	0	0.022781	0.012648	0	0	0.045301	0	0.624659	0.808662	0.491694	0.88825	6.11325	6.43887	6.07681	0.0448	0	1.05202	1.87864	2.92807	1.87883	0.026111	0	0	0.36961	0.089401	2.8856	0.107606	0.095219	0.064949	1.99811	1.95216	0.087887	2.47231	0.110459	0.275826	0	0.250619	0	1.95176	0.092393	0	0.216611	0.541944
HJD.11	4.78202	18.7216	18.3307	18.3232	29.2777	28.8804	9.94602	14.4981	17.0234	11.1863	0	0	0	10.5094	4.439	6.31807	12.9924	19.3417	17.5247	14.8909	40.2119	0	0.516079	2.29765	3.80308	1.66671	0	0	5.04679	0	0	0.249275	0	0	0	0.473596	0.396812	0	1.27359	0	0	0	0	5.97368	0.999357	31.5686	6.81433	13.9223	0.498176
DFJ.19	13.3582	0.371781	0.308404	0.405668	3.57025	3.46539	18.4327	0.476223	0.711211	1.04179	0.607875	0.102566	0.10725	6.44098	13.2182	7.88346	4.46365	0.771487	0.409643	0.469603	0.299391	7.8449	1.07114	2.0084	1.39031	1.44523	0.231721	8.87684	0.87328	3.10077	3.55458	1.17585	0.42952	0.503945	0.691477	0.695575	1.19988	0.840206	2.12486	0.511914	0.421314	11.9798	0.501502	36.7137	2.94804	8.97546	24.4756	28.0803	1.35135
HGH.15	0	0	0	0	0	0	0	0	0	0	0	0.399358	0	0	0	0	0	0.204774	0.135383	0	0.578924	0	0	0	0	0	0.634318	0	0.794356	0	0	0	10.0548	7.71693	1.51493	1.81916	2.49303	0	0	0	0	0	0	0	0	0	0	0	0.101048
RJ.10	3.4432	5.2689	6.57099	9.41129	1.43215	1.45236	0.178057	0.035736	0.695677	0.064531	0	0	0	3.74088	4.13084	4.0537	4.47412	11.9108	14.1583	16.723	1.96441	0	0.072581	0.667514	0.720505	0.477664	0	0	0	0	0	0.105803	0	0	0	0	0.177554	0	0.623294	0	0	0	0	0	0.345094	0.727254	0	8.9783	0.137961
HJW.35	0	0	0	0	0	0	0	0	0	0	0	0	0	0	0	0	0	0	0	0	0	0	0.09132	0	0	0	0	0	0.134693	0	0	0	3.72528	3.55658	1.62603	0	0.273838	0	0.296116	0	0	0	0	0	0.3853	0	0	0	0
WKH.10	0.539258	6.85442	7.90306	11.716	0.512716	0.501429	0	0.052966	0.509499	0.207269	0	0	0	0	0.593991	0	0	15.0314	11.9598	14.6394	2.68552	0	0	0.209115	0.203212	0.190623	0	0	0	0	0	0	0	0	0	0	0	0	0	0	0	0	0	0	0	2.42912	0	1.25749	0
RJ.25	3.24893	0.158612	0.157884	0.266512	0.379206	0.319981	0.092009	1.51389	2.00541	2.62676	0.527019	2.50308	0.221584	1.48203	2.2029	2.23043	1.10436	0.182021	0.178347	0.145208	0.195236	0.350501	2.38193	3.66084	2.28801	4.23386	2.97409	0.58623	0.083144	3.67424	3.69927	5.63289	0.902427	0.969738	1.38513	1.25958	2.12898	1.05723	2.42559	2.73409	2.07146	0.474734	2.787	0	3.04307	0	0	2.14404	2.42626
WKH.8	0.016438	13.2913	16.1966	23.8181	4.22996	4.32042	0.368938	10.111	19.0536	11.3284	0	0.113482	0	0.08097	0.018281	0.077434	0.10954	2.27379	2.18272	2.21367	1.63462	0	0.04934	0.109322	0.157332	0.100291	0.044346	0	0.682255	0	0	0.037625	0.018378	0.019715	0	1.04912	1.07303	0.084694	0.013926	0	0	0	0	0.076516	0.016747	1.56652	0.081584	0.052755	0.040136
HEM.6	0	0	0	0	0	0	0	0	0	0	0	0.211431	0	0	0	0	0	0	0	0	0	0	0.203433	0.864648	1.31076	0.957095	2.41269	0	0	0	0	0.274758	2.64945	2.13798	1.10154	7.20957	6.99015	0.370144	0.384268	2.62294	5.61324	0	6.2027	0	0.21146	0	0	0	0
HM.17	0	0	0	0	0.917209	0.20512	0.045067	0.026898	0.011065	0.033304	0	1.06359	0	0	0.009759	0.028251	0	0.298185	0.008587	0	0.0497	0.013718	4.47461	0.026998	0.07617	0.020374	0.015503	0	0	0.04663	0.074958	0.047053	0.028415	0	0	0	0	0	0.044971	0.028952	0	0	0.030931	0.045653	0.037892	0	0	0.010085	0.030175
FCJ.17	0.076089	0.84397	0.989926	1.23246	5.71591	5.88854	0.303593	1.47288	3.5406	1.85383	0	1.46351	0	0	0.039306	0	0	0.917683	1.2088	1.36472	0	0	0.179803	0.89292	1.61208	1.10332	0	0	0.33994	0	0	0.812168	0.292097	0.194772	0	5.43987	9.22262	0.198893	0.196033	0	0	0	0	0	0	0.155641	0	0.18661	0.082136
BSH.14	0.046612	0.136338	0.135055	0.242307	0	0	0	0	0	0	0	0.038324	0	0.052111	0.021996	0.081823	0.051144	0.07851	0.041629	0.046069	0.111375	1.68005	0.138461	0.21353	0.163098	0.189273	0	0.944022	5.3215	0.206351	0.226051	0.149702	0	0	0	0.498807	0.854041	1.01141	0	0.027404	0.028451	0.548922	0.033369	0	0	0	0	0	0.244059
HJW.14	0.282838	0	0	0	0	0	0	0	0	0	0.101796	0	0	0.155623	0.082014	0.684488	0.044884	0	0	0	0.212252	1.52129	3.45942	1.483	0.562088	3.75017	0.559576	1.78838	1.98814	3.39455	4.84959	1.49043	1.59225	1.80612	4.14106	0.769232	0.616869	5.1376	0.754139	1.9729	0.43965	0.878402	1.71661	0	1.77282	0	0	0.045282	3.61143
NKJ.13	0.033471	5.08811	4.92189	3.9903	7.7069	7.87221	1.1203	17.3091	15.1949	17.4296	0.225363	9.6258	0.318073	0.039148	0.047949	0.04446	0.06155	1.10475	0.718971	0.698529	7.58237	0	0.019499	0.046553	0.064374	0.045502	0.784065	0.01677	2.6171	0.01516	0	0.028651	0.058286	0.047999	0.035801	0.938222	0.884223	0.097385	0.031798	0.012908	0.006377	0.007998	0.022722	1.73151	0.020576	20.1045	7.09377	0.025906	0.021361
HJD.13	0.504326	19.9601	14.9942	24.3794	11.3476	10.4068	37.8134	8.55064	6.74976	16.9126	0	0.982244	0.033554	1.09224	0.973006	1.32365	0.875375	25.8334	9.6709	8.30431	11.1464	0.464715	0.13355	0.073706	0.059825	0.119625	0.464218	0.238467	61.4241	0.043332	0.06497	0.042163	0	0	0	1.31389	1.75707	1.50393	0	0	0	0.239042	0	115.605	0	33.32	95.5624	0.242634	0.176121
JJ.29	0.231915	0.083404	0.610222	0.070733	0.32634	0.627009	0.600518	0.122542	0.271939	0.411185	0.154928	0.162921	0	0.505601	0.208732	0.592075	0.186865	0.199914	0.058952	0	9.1417	0.399203	0.319515	0.787715	0.329522	0.526978	0.43215	0.474665	1.27045	0.868571	0.970944	2.13364	0.194411	0.124304	0.116613	0.050176	2.46472	0.105624	2.55534	1.56672	1.34638	0.371774	0.609924	0.56856	0.448995	0.178397	0.406414	0.207244	0.345071
NKJ.11	0.171133	0	0	0	0	0.104089	0.409548	0	0	0	0	0.716182	2.19118	0.26356	0	0.374059	0.275608	0	0	0	0	10.6549	2.3053	1.08943	1.53143	0.559408	3.62559	7.58093	1.21329	1.69237	0.701146	1.32208	3.76716	2.89568	5.13772	3.04467	3.00366	6.4279	0.979251	1.78081	2.09478	5.97215	1.77937	0	1.59061	0	0	0	6.30451
HGH.23	0.332838	0	0	0.0839825	0.0449805	0	0.071784	0.224082	0	0.295461	2.72699	0.646039	1.52191	0.078408	0.086838	0.612621	0	0.322514	0.242421	0.132985	0.591109	0.155623	1.1937	0.500888	0.244052	2.25119	1.00246	0.25775	3.62031	2.10651	2.36667	0.415027	5.92985	6.15173	14.6869	3.20283	1.91217	19.277	0.205993	0.786356	0.15872	0.179374	0.831801	0	0.56828	0	0	0	1.56044
JJ.44	4.52438	1.09533	1.13758	1.59607	0.582189	0.58568	0.268556	0	0	0	0	0	0	3.12569	4.33151	3.43799	3.73186	2.47676	2.51748	2.01699	9.97092	0	0	0.385206	0.458628	0.262053	0	0	0	0	0	0	0	0	0	0	0	0	0.630646	0	0	0	0	0	0.535597	1.286	0	13.1685	0.104753
QJ.40	0	0.285436	0.253529	0.255642	3.82832	3.83302	2.54915	5.88389	3.84419	4.65484	0	0.088952	0	0.035961	0	0	0	0.108232	0.098414	0.135523	0.195179	0	0.024526	0.08911	0.126055	0.0385	0.032854	0	0.596441	0	0	0.063482	0	0.030626	0	0.171051	0.130111	0	0.0869815	0	0	0	0	0.248418	0	1.07927	0.935315	0	0
FCJ.35	0.37339	24.3431	28.9909	34.0258	1.41654	1.56115	0.15945	0.283094	1.39125	0.342543	0.016622	0.027154	0.010969	0.084113	0.485231	0.114519	0.146064	2.14759	2.6791	3.12865	2.23659	0.03549	0.053591	0.148063	0.211359	0.170602	0.104876	0.052377	0.518168	0.038431	0.02208	0.029059	0.015189	0.019792	0.019265	0.111919	0.316626	0.030562	0.061461	0.02764	0.039506	0.067531	0.030069	0.134971	0.044506	1.60817	0.124175	0.510788	0.046055
DAH.23	0.086559	0	0	0	0	0	0	0	0	0	0.097347	0.022275	0	0	0.089714	0	0	0	0	0	0	0.174954	0.018045	0	0	0	0	0.201157	0	0	0	0	0	0	0	0	0	0	0	0	0	0.214405	0	0.052164	0	0	0.056209	0.054142	0
YM.52	1.19414	3.7802	3.38274	2.62636	1.57839	1.49438	0.455229	1.2635	0.719256	0.879741	0	0.275323	0	5.05158	0.856533	3.37441	5.88709	6.33681	5.25369	4.26445	0	0	0.061592	0	0	0	0	0	0.795201	0.472162	0	1.47668	0	0	0	0.397681	0.285029	0	0	0	0	0	0	0	0	0.669628	0	2.50172	0.361208
HJW.13	0.017343	0	0	0	0	0	0	0	0	0	0.045684	0.023099	0.021377	0	0	0.014837	0	0.028736	0.017423	0	0.0712515	0.25476	0.045898	0.028942	0	0.047412	0.073071	0.239414	0.28019	0.026325	0.054909	0.016943	0.080623	0.118927	0.142403	0.439183	0.472682	0.542913	0	0.057701	0.028497	0.278536	0.047436	0	0	0	0	0	0.043496
HJW.50	0.034262	0.078568	0.075652	0.062978	2.22534	2.19481	0.428402	1.37692	5.91978	2.24633	0.109218	1.32395	0.096802	0.036159	0.02994	0.035646	0.027472	0.056235	0.049951	0.051631	0.066214	0.009037	0.039745	0.050695	0.049961	0.077509	0.035574	0.01864	1.838	0.026778	0.03457	0.047457	0.021985	0.036047	0.012728	0.548399	1.45572	0.092104	0.048459	0.056523	0.050797	0.019692	0.034822	0.033908	0.052197	0.058839	0.022791	0.04025	0.037802
HTM.9	0.033429	0	0	0	0	0	0	0	0	0	0	0.083543	0	0.553075	0.031791	0.694879	0.761041	0	0	0	0	0	6.91716	7.035	9.23403	6.48032	0.219919	0	0	0.695932	0.203913	4.02749	0.553826	0.46535	0.188679	1.56701	2.73407	0.152423	4.73044	0.672435	1.86057	0	1.42118	0	3.18563	0	0	0.144645	3.1905
MYJ.32	0	0.191151	0.33465	0.600704	0	0	0	0.102047	1.30522	0.408563	0	0.331666	0	0.409521	0	0.633122	0.484887	0.331663	0.36286	0.306762	0	0	1.5804	5.30818	5.51701	4.66574	0	0	0	0	0	1.62621	0.201312	0	0	2.91743	10.9903	0	1.88172	0	0.91475	0	0.611357	0	0.854092	0	0	0.204238	0.583223
QJ.22	0.147531	2.47756	2.31467	3.3519	22.7885	21.5622	1.73067	36.683	87.9885	57.8427	0.205611	20.4303	0.085003	0.474462	0.147515	0.441952	0.299521	0.541853	0.340282	0.265515	2.39223	0	0.128345	0.246666	0.245658	0.233492	0.208375	0	1.70306	0	0	0.382278	0.054288	0	0	2.09166	2.95483	0	0.137916	0	0	0	0.080447	0.190187	0.161011	5.64599	0.152727	0.248271	0.160361
BSH.15	2.81924	0	0.255172	0.123746	0.408723	0.63298	1.50521	0.278684	0.241428	0.424972	1.49118	0.231781	0	2.02912	3.15517	2.36437	0.663057	3.59283	0.312368	0.306609	1.18692	0.350441	5.27628	3.49699	2.51505	1.34595	0.714014	0.465116	0.189346	4.83253	7.18839	1.25598	5.99063	0.347624	0.819126	0.106524	0.858099	0.327335	1.65279	1.66681	1.05734	0.17101	1.77433	5.7836	2.84057	0.09663	0.439629	0.328529	7.84523
YM.23	2.41922	1.51059	1.68341	1.80553	0.621153	0.71725	0.104595	0.130993	0.297707	0.091962	0	0	0	6.50626	2.26459	4.53629	11.9835	1.33474	1.76375	1.82956	0.726101	0	0.094519	0.556626	0.876105	0.452686	0	0	0.231941	0	0	0.329987	0	0	0	0	0	0	1.9652	0	0	0	0	0	1.20224	0	0	13.2089	0.259216
LJ.20	0	0	0	0	0	0	0	0	0	0	0.196209	0	0.06593	0	0	0	0	0	0	0	0	18.4932	0.633854	0.20864	0.073741	0.115235	0.302726	12.8596	0	0.655758	0.568828	0.13051	0	0	0	0.085912	0.21741	0.512708	0.116306	0.270836	0.455642	14.0607	0.457415	0	0.162182	0	0	0	0.223772
HGH.46	0	0	0	0	0	0	0	0	0	0	0	0	0	0	0	0	0	0	0	0	0	0	0.070642	0	0	0	1.13348	0	2.10944	0	0	0	12.5244	12.1832	15.0845	1.38784	0.62658	0	0	0.353802	0	0	0.475453	0	0	0	0	0	0.106888
JM.5	0	0	0	0	0.533552	0.137664	0.062188	0.04096	0.395001	0.030758	0	0.536652	0	0	0	0	0	0	0	0	0.057613	0	0	0	0	0	0.054709	0	15.6762	0.033144	0.023766	0.951699	0	0	0	0	32.4569	0	20.1287	0	0.022284	0	0	0	0	0	0	0.081213	0
HM.1	2.28264	0.097287	0.081123	0.158363	0	0	0	0	0	0	0	0	0	0.369198	2.118	0.502292	0.363436	0.954372	1.02113	0.964478	0.478393	0	0.025506	0.496847	0.446422	0.478188	0	0	0	0.032593	0	0.176176	0	0	0	0	0	0	1.23243	0.014927	0	0	0.034582	0	0.976407	0	0	21.0797	0.020253
JTM.56	3.2596	0	0	0.088735	0.90598	0.873308	0.043488	9.25447	8.17232	10.2865	0.297068	17.6253	0.076103	8.0969	2.37777	9.09822	6.53892	0.885863	0.777503	0.837427	0.693779	0.214253	49.2219	43.1776	39.4701	39.1347	9.56263	0.400832	1.8696	11.2484	8.21335	49.4051	12.1474	11.8848	4.91716	114.503	100.2	9.37676	36.2979	18.6428	10.2041	0.572507	39.0839	0	51.9088	0	0	3.83728	43.2672
HJW.45	0.348803	1.75322	1.39667	1.31796	0.501463	0.741362	0.494863	1.58485	2.04028	1.40129	0.303182	2.40653	0.193387	0.255084	0.349803	0.174987	0.406958	0.294973	1.52474	2.1561	0.786348	1.50814	0.576061	1.39892	2.48116	1.16783	3.3119	1.90895	0.897684	0.362694	0.054518	1.38557	0.660872	0.613803	0.41909	2.95575	2.54554	0.295306	1.965	0.526587	1.1928	1.73837	1.06868	0	1.35057	0.099755	0	0.124061	0.658664
NKJ.14	0	0.547606	0.736667	0.61542	0	0	0	0	0	0	0	0.32736	0.088168	0	0.141015	0	0	0.12894	0.1836	0.184235	0.387368	0	0	0	0	0	0	0	0	0	0	0	0	0	0	0.169447	0.098319	0.094345	0	0	0	0	0	0	0	0.208156	0	0	0
JZJ.26	0.343151	19.8505	19.4271	28.7782	17.7754	16.2545	1.48982	8.76738	18.6515	14.2362	0	2.39642	0	1.21008	0.531476	1.30896	0.899129	19.5669	10.1694	9.50408	28.4964	0	0.080348	0.140357	0.151956	0.111114	0.392381	0	15.0262	0	0	0.084774	0	0	0	2.14784	3.06964	0	0	0	0	0	0	0.668331	0	19.508	0.418043	0.191059	0
DFJ.7	1.24353	1.60175	1.28945	1.75659	1.45047	1.36343	3.80384	0.616296	0.503339	0.870747	0	0	0	0.625591	0.959248	0.760757	0.567154	4.20802	2.55763	2.19481	7.48707	0	0.055146	0.393224	0.434223	0.422852	0.029108	0.022068	1.39139	0	0	0.033984	0	0	0	0.050359	0.089058	0	0.209218	0	0	0	0	19.2905	0.184563	9.85768	17.6962	2.49836	0.053649
JTM.50	0	0	0	0	0	0	0	0	0	0	0	0	0	0	0	0.066947	0	0	0	0	0	0	4.18157	0.733483	0.4015	0.898038	0	0	0	0	0	0.456037	0	0	0	0	0	0	0.565666	1.2411	0.172117	0	1.83115	0	0.848974	0	0	0	1.84546
MLJ.13	0.33441	89.0683	125.397	140.882	14.5796	15.2649	0.665529	2.1859	19.7943	3.42093	0	0.341558	0	0.119678	0.467933	0.151913	0.32863	20.5013	23.4292	27.5416	61.9605	0	0.035949	1.43151	2.05733	1.40889	1.50578	0	1.84126	0	0	0	0	0	0	0.258064	0.6332	0	0.043514	0	0	0	0	0.41419	0	9.24446	0.282977	0.498015	0
HJF.9	2.79404	0	0	0	0.103761	0.097988	0.574586	0.116501	0.019076	0.144264	0.684867	0.209962	0	0.449427	2.06919	0.639414	0.270878	0	0	0	0	0.489362	0.241953	0.414853	0.472549	0.428335	10.9932	0.519016	0.031508	0.558707	0.892074	0.434082	0.066366	0.044044	0	0.809534	1.19984	1.3267	0.871348	0.633516	0.630884	0.662936	0.55291	0	0.758578	0	0	0.531451	0.417535
XMJ.8	8.76742	158.176	144.314	125.974	26.9069	27.2169	3.84884	4.38461	24.3236	5.58885	0	0.286621	0.028394	40.8582	8.68994	49.2645	49.5251	264.385	474.793	421.742	14.8565	0.0485995	0.983764	6.94414	8.54704	5.97615	0.041822	0.093307	8.39339	0.131458	0.099344	0.607491	0	0	0	2.83039	5.82985	0.621664	1.06046	0.017165	0.054196	0.099882	0.033001	0.611794	0.774697	12.0202	0.78459	17.9557	2.39472
YM.16	0.247527	0	0.058272	0.040255	0.182977	0.173735	0.646089	0.042848	0.08116	0.148038	0.187886	0.19986	0	0.271603	0.147941	20.679	0.176183	0.151154	1.02641	1.2221	0.322359	0.872136	0.46242	0.467346	0.345966	0.257401	0.121393	2.00829	0.298915	0.640487	1.0299	0.296615	0.335154	0.192122	0.206417	0.038021	0.45646	0.320435	0.32788	0.367953	0.233904	0.920799	0.304817	0.708719	0.30134	0.101582	0.285936	0.114299	0.663052
MYJ.19	0.735173	0.290544	0.252492	0.348276	1.39992	1.1716	0.281407	2.59693	1.80675	2.55522	6.49382	4.75744	2.02177	0.596143	0.411179	1.18351	0.512028	0.816564	0.643613	0.570836	1.04444	0.38287	0.607255	1.23483	1.13647	2.16551	9.22695	0.365973	0.77146	1.53667	1.46379	0.99027	2.0258	2.13609	3.12825	6.67807	4.90313	18.2175	1.48964	3.46978	0.997981	0.401249	2.88511	0	2.00041	0.062983	0	0.455318	1.48583
WKH.15	0.052027	8.01338	8.0734	8.88015	1.1575	1.06055	1.18724	0.915519	0.727451	1.2142	0	0	0	0.173989	0.018026	0.2237	0.177289	4.49664	3.13462	2.98729	0.37336	0	0	0	0	0	0	0	0.487122	0	0	0	0	0	0	0	0.038182	0	0	0	0	0	0	1.93834	0	2.87598	2.94302	0.068637	0
NKJ.1	0	0.096093	0.076762	0.131682	0	0	0	0	0	0	0	0	0	0	0	0	0	0	0	0	0.492512	0	0	0	0	0	0	0	0.390431	0	0	0	0	0	0	0	0	0	0	0	0	0	0	0	0	0	0	0	0
HJW.19	0	0	0	0	0	0	0	0	0	0	0	0	0	0	0	0	0	0	0	0	0	0	0	0	0	0	0	0	0	0	0	0	0	0	0	0	0	0	0	0	0	0	0	0	0	0	0	0	0
RJ.22	3.92714	0.412979	0.417652	0.554387	0.12331	0.084092	0	0.031176	0	0	0	0	0	2.22788	4.13955	1.10438	4.17853	0.133319	0.149461	0.180796	0.828097	0	0.208807	1.08211	1.89953	0.702038	0	0	0	0	0	0.170679	0	0	0	0.030898	0.028154	0	1.50337	0	0	0	0	0	0.902851	0.233355	0	15.6268	0.090773
FCJ.15	12.8813	21.051	27.9664	41.3485	20.5071	20.9438	1.31659	2.46568	22.9054	5.03148	0	0.739051	0	38.0284	16.848	57.9985	50.4267	62.0434	70.4078	88.8656	1.05343	0	1.39278	75.4305	93.7292	75.3506	0	0.071226	2.75411	0.84401	0.40603	8.32985	0	0	0	11.3939	43.0649	0.966174	8.06392	0.040774	0.412248	0.076799	0.234414	0.282667	2.98576	4.9399	0.177609	20.6076	0.687631
JZJ.11	4.63218	0.10465	0.093171	0.205707	0.161966	0.193375	0	2.40809	1.43563	2.58422	0	1.67501	0	14.3375	2.80693	15.5562	11.2719	0.664038	0.403766	0.508844	2.82282	0.215786	79.595	43.3451	43.1174	39.3198	8.3289	0.707574	47.0846	6.87024	4.03114	34.6178	50.8598	54.4395	32.212	49.0143	39.2743	3.59568	34.0283	14.6368	8.70646	1.02545	23.2239	0	47.8872	0	0	5.11634	51.581
HQM.2	1.83262	0.139341	1.7416	0.085687	0.34194	0.799214	1.19505	0.224769	0.107899	0.741103	2.19936	0.631845	0.120054	11.4212	0.415493	10.0975	0.485585	0.389591	0.649858	0.762326	2.35182	1.32182	0.778882	19.3501	6.38547	2.42481	2.01548	2.5242	0.437345	4.26866	65.4483	0.361425	0.493808	0.26722	1.54506	0.102521	0.654531	0.514099	0.446685	1.10047	0.485577	1.24205	5.31074	2.66802	0.922647	1.88288	7.12601	0.210869	2.54658
FCJ.25	0.529834	0.1072	0.105476	0.195219	1.69984	1.53771	0.160526	1.7152	1.82338	1.96073	0.092688	5.52586	0	0.566658	0.490463	0.650278	0.443436	0.535435	0.423791	0.465743	0.26439	0	2.22814	2.61992	2.54038	2.46973	6.21442	0	0.450679	0.47618	0.317771	1.89423	5.23122	4.30936	1.94161	6.70329	5.61606	0.902507	1.55913	1.76655	1.8359	0.047641	3.86931	0	2.00637	0	0	0.267577	2.23063
QJ.36	0.340372	1.45353	1.54745	1.74325	7.45495	7.78427	1.72426	3.38607	8.11445	3.08848	0	0.759232	0.03492	4.15706	0.307222	5.02439	5.29874	0.971311	1.2017	1.22236	0.140097	0	1.20026	1.75156	2.59592	1.36133	0	0.040583	0.566421	0.490949	0.167119	1.9287	0	0	0	3.44996	4.68221	0.312629	1.12668	0.124869	0.595123	0	0.358319	0	0.778261	0.225451	0	1.07209	1.2631
JJ.3	0.103019	5.85586	5.13354	10.893	0.197302	0.155691	0	0	0.053978	0	0	0	0	0.168574	0.164153	0.224673	0.319084	0.881679	1.11101	1.47854	18.5208	0	0	0.196791	0.372191	0.362536	0	0	0	0	0	0	0	0	0	0	0	0	0	0	0	0	0	0	0	0.12413	0	1.07727	0
JZJ.24	0.083485	0	0	0	0	0	0	0	0	0	0	0	0	0.055238	0.054841	0.060334	0.045953	0	0	0	0.029166	2.228	0.430733	1.4345	2.04133	1.49532	0.792565	1.87946	12.8143	0.09727	0	0.141058	0.320093	0.292556	0.29792	1.49549	0.849987	0.46333	0.153326	0.560132	0.541017	1.04389	0.827373	0	0.20981	0	0	0	0.581484
HTM.42	2.08738	0	0	0	0	0	0.110069	0	0	0	0.350639	0	0	4.72409	1.44857	0.505645	1.80963	0	0	0	0	19.1004	7.67592	5.29632	2.55003	0.11974	1.54757	26.107	5.33685	11.4349	21.2819	4.8764	3.78742	2.94112	2.73895	2.32484	5.60817	0.336603	3.07115	6.29166	1.59757	33.6168	4.75136	0.702416	5.84578	0	0	1.1443	6.26782
LJ.25	0	0	0	0	0	0	0	0	0	0	0	0	0	0	0	0	0	0	0	0	0	21.9039	0	0	0	0.291636	0	21.3211	0	0	0	0	0.536089	0.634525	0.666786	1.25428	1.57559	6.21177	0	0	0	27.14	0	0	0	0	0	0	0
LH.5	0.066897	0.818284	0.964823	1.09012	0.374153	0.377986	0	0.130483	0.451262	0.204098	0	0	0	0.155871	0.081928	0.181003	0.236165	4.32502	4.35059	5.45719	0.207789	0	0	0	0	0	0	0	0.086672	0	0	0	0	0	0	0.157543	0.254015	0	0	0	0	0	0	0	0	0.161827	0	0.216714	0
MDM.10	3.66841	0.27485	0.22437	0.272824	0.067652	0.087234	0.168066	0.366782	0.236255	0.585133	0.141305	0.189237	0.106939	0.996363	2.46518	3.72498	0.599463	0.313208	0.217599	0.155801	0.381689	5.7542	1.97039	15.5258	15.0924	38.1702	4.1827	7.74985	0.188582	10.0572	12.6618	5.85008	2.55377	2.40483	3.44994	1.70131	1.95837	5.67868	12.0949	40.5421	28.3907	6.76194	34.1044	0.025403	17.2109	0	0	1.712	3.57406
HM.42	21.9099	0.129561	0.135247	0.175518	0.028885	0.026069	0.022197	0.017843	0.019747	0.026859	0.018078	0.017083	0	4.34245	16.2645	6.14216	3.18927	0.110476	0.099232	0.086669	0.056623	0.052719	0.072187	0.169289	0.112212	0.165822	0.044439	0.036575	0.045957	0.114734	0.10122	0.368612	0.056381	0.04308	0.041288	0.027211	0.053047	0.03412	1.18748	0.053371	0.064535	0.04518	0.070587	0.035382	1.3445	0.054346	0.038861	19.9275	0.422631
JZJ.25	1.01056	0	0	0	0	0	0	0.372488	0	0.531387	0	0	0	11.2129	0.773069	15.2276	8.63948	0	0	0	1.14879	0	52.7964	29.1877	30.0746	30.7968	0	0	7.8316	27.0855	23.8162	15.6589	5.35196	6.50548	9.06291	0.833157	0.648168	0.363435	16.86	9.56501	3.76621	0	15.6607	0	24.5292	0	0	2.94935	55.8699
JJ.17	0	0.171233	0.356093	0	0.269892	1.96315	1.14088	0.154089	0	0.296911	0	0	0	0.451254	0	0	0	0	0	0	7.36715	0	0	0.148568	0.078403	0	0	0	0	0	0	0	0	0	0	0	0	0	0	0	0	0	0.237864	0	0.220741	1.02173	1.94589	0	0
JTM.20	0	0	0	0	0	0	0	0	0	0	0	0	0	0.682694	0	0.963948	0.450642	0	0	0	0	0	4.61271	2.44132	0.730278	3.21196	0	0	0	1.05937	1.97918	0.887342	0.056913	0	0.045164	0	0	0	0.891033	0.967638	0.476868	0	1.06617	0	1.29281	0	0	0.066843	5.85824
HGH.28	0.355829	0	0	0.03639	0.67924	0.565156	0	0.044451	0.148521	0.128047	0.378871	6.56498	0.068949	0.66764	0.342792	0.790726	0.548793	0.238478	0.211506	0.302972	0.798637	0.471693	3.84455	2.16578	1.42805	1.78494	2.77363	0.844986	3.39963	0.372096	0.362256	1.81594	30.3331	30.5482	17.4756	3.05861	7.76639	0.837237	3.94028	1.36547	1.14159	1.02186	1.71972	0	3.45433	0	0	0.458782	2.02604
HJW.18	1.4552	0.228356	0.161934	0.211418	0.169937	0.170509	0.593104	0.229451	0.320108	0.573885	1.19801	0.240601	0.198428	7.2231	1.33887	9.45654	4.84238	0.477555	0.175385	0.149848	1.81822	14.5608	20.1335	15.171	10.6325	11.5808	1.38049	15.3041	5.57505	13.7609	15.6198	6.71787	4.90182	5.71837	10.3121	3.31235	6.6734	3.43764	7.02042	5.92075	3.1469	20.7258	4.59834	0.827816	8.40299	0.234706	0.537488	1.60876	12.9369
FCJ.32	0.16378	0.369562	0.369254	0.391311	5.9517	6.09819	3.17941	11.8027	5.21096	10.9159	0.014142	0.300863	0.032267	0.274868	0.104902	0.165302	0.239372	0.677325	0.53814	0.445365	0.348614	0.020766	0.037319	0.087481	0.104971	0.076091	0.045351	0	0.25421	0.018213	0	0.058144	0.063285	0.056061	0.068232	0.12646	0.099856	0.023664	0.062634	0.012676	0.015029	0	0.026945	4.49882	0.05447	38.4778	21.4536	0.40392	0.068345
HJW.44	0.103771	0	0	0	0	0	0	0	0	0	0	0	0	0.20326	0.089155	0.266172	0.121352	0	0	0	0	0.177965	4.04643	1.7734	1.25161	1.78631	0.504744	0.12718	0	0.708243	1.26957	1.74967	5.59696	4.63828	2.83991	0.25524	0.701026	0.268542	1.47548	1.2077	1.34583	0.079544	1.36138	0	1.49664	0	0	0.052755	2.49048
HJW.11	2.53273	3.38854	3.16111	2.86082	0.108975	0.118576	0.257739	0.048779	0.153947	0.09666	0.159687	0.122983	0.065144	9.2073	2.44555	12.5129	9.11258	23.6018	37.87	35.3818	0.376322	0.385571	0.281686	1.3773	1.24513	1.23838	0.290433	0.481436	1.42059	0.293057	0.355929	0.346318	0.104938	0.106373	0.124667	0.404327	1.27132	0.355164	0.568698	0.187253	0.233397	0.450605	0.204082	0.187228	0.393284	0.148706	0.155091	2.67486	0.741411
JM.30	101.89	9.98665	8.85742	9.07748	16.5399	14.9646	2.86025	11.2265	6.18602	8.28835	0	0.018631	0	68.7586	85.9619	24.397	74.3885	15.2062	9.64176	6.94972	9.33873	0	2.27958	10.925	16.0897	5.7087	0.026941	0	0.48438	0.727625	0.256529	3.4535	0	0	0	1.43688	0.852632	0.021499	16.0015	0.163507	0.209667	0	0.208175	1.46552	16.5102	37.2202	7.6105	224.806	5.58904
HTM.7	0.562587	0.025258	0	0.038037	0	0	0.027059	0.016606	0	0.028498	0.344113	0.252778	0.339302	0.697254	0.376361	1.71399	0.542567	0.087171	0.063736	0.061954	1.06979	9.05192	19.6353	8.82462	7.11945	9.69844	3.08978	6.70185	2.08347	18.8756	24.1621	9.0865	10.8753	10.6076	22.1569	3.91761	4.41417	13.6312	7.01398	8.32576	6.54178	2.99647	11.706	0	10.5061	0	0	0.214709	16.3416
DFJ.2	0.228586	35.3207	34.3564	30.428	18.161	17.679	10.9788	7.93819	6.97759	5.71958	0.126865	0.212079	0.014439	0.525486	0.318487	0.210761	0.825364	6.94776	7.68274	6.76275	40.5487	0	0.125233	1.43135	2.24777	0.790353	0	0	8.25157	0	0	0	0	0	0	0.106254	0.061083	0	0.05247	0	0	0	0	18.5905	0.038542	87.429	38.1467	0.550204	0
NLJ.3	0	0	0	0	0.034014	0.053305	0.155064	0	0	0	16.0839	3.15616	11.3654	0	0	0	0	0	0	0	0	0	0	0	0	0	0.017863	0	0.046627	0	0	0.007071	0	0	0	0	0	0	0	0.025336	0.016528	0	0.040744	0.092866	0.00619	0.019274	0.039649	0	0
HGH.13	1.18382	0.162181	0.121604	0.209762	0.130552	0.08319	0	1.27719	0.840135	1.2822	0	0.954676	0	2.66959	0.756065	2.9063	2.43634	0.771852	0.546447	0.555991	0.758226	0.113579	7.72635	5.75212	5.1811	4.5231	2.03888	0.768428	4.81689	1.11867	0.652713	5.25108	20.8751	20.3187	12.7086	10.0492	7.28105	0.698333	3.41616	1.46871	0.875046	1.7569	2.56868	0	4.9378	0	0	1.19402	5.61662
HQM.3	0.099117	0.08125	0.068982	0.125421	0.082068	0.071385	0.172258	0.310502	0.126792	0.302167	2.15182	1.79404	0.749011	3.03323	0.092322	3.97641	2.20827	0	0	0	0	0.0376	8.60574	6.85139	8.14944	9.10177	0.051115	0.037925	0	12.9548	9.82765	4.48194	0.083575	0.063914	0.042639	1.07385	0.930658	1.70508	3.48732	2.11835	1.52428	0.04567	3.26224	0	4.07222	0	0	0.453396	9.60572
RJ.36	0	2.56185	3.6369	3.50591	0.185379	0.175654	0	0	0.198418	0	0	0	0	0	0	0	0	0.473186	0.588103	0.667523	11.6827	0	0	0	0	0	0.108495	0	0	0	0	0	0	0	0	0	0	0	0	0	0	0	0	0	0	0.149753	0	0	0
QJ.38	0.28882	12.2758	12.7631	11.1289	4.88882	4.71099	1.02419	1.14965	9.58538	2.42793	0	0	0	0.175693	0.291021	0.238129	0.127291	17.6192	18.7548	17.8808	1.83874	0	0	0	0	0	0	0	0.371264	0	0	0	0	0	0	0	0.445481	0	0	0	0	0	0	0.171116	0	2.55474	0.169854	0.478816	0
HJF.33	30.7684	0.17472	0.12767	0.190148	1.48847	1.56453	5.66687	27.0507	17.7343	43.6308	28.2005	12.4397	13.7761	18.41	22.1151	23.1434	15.7305	0.201189	0.126375	0.099012	0.991864	2.72599	3.66834	24.227	37.4179	31.1613	241.615	2.75468	0.491448	39.0797	55.1136	12.4191	9.87572	9.3583	6.93737	4.19953	4.29879	9.76381	22.5368	14.6077	21.4817	2.61188	18.4625	0.32206	22.4442	0.107105	0.241184	4.70758	7.12324
HGH.40	56.0054	0	0	0.117609	0.165535	0.181988	0.16851	0.138368	0.496263	0.432931	0.6319	6.16747	1.56138	2.79675	69.8652	3.1836	2.37033	0.10135	0.051212	0	0.496798	0.474102	4.85881	9.16758	10.4471	13.2673	10.2629	0.52722	0.104217	4.90324	7.83445	11.6757	16.7961	21.4011	7.29164	1.47364	6.40829	3.19463	27.0143	129.75	232.037	0.400657	60.2465	0	16.5176	0	0	1.00727	3.03045
HEM.18	0.551626	0	0	0	0	0	0	0	0	0	0.171682	0.314994	0.52951	0.03716	0.612209	0.048308	0	0	0	0	0	0.712416	0.702242	0.640218	0.598085	0.59124	0.726452	0.437632	0	0.649942	0.56701	0.623931	0.327939	0.284502	0.403544	0.12706	0.180394	0.159514	1.7369	4.3282	6.77406	0.20772	9.36049	0	1.41812	0	0	0.055769	0.301697
JJ.33	0	0	0	0	1.76616	7.88103	1.07093	0.991493	0.394849	0.779321	0.759442	0.408416	0.05714	0	0	0	0	0	0	0	22.1167	0	0	0	0	0	1.4373	0	1.50154	3.89057	8.64594	2.79832	0	0	0	0.164689	0.606023	1.01826	1.78314	0.092221	0.15279	0	0.757304	0.039062	0.533182	0	0	0.945695	0
MLJ.2	0.03841	0	0.013422	0.022172	4.96576	4.66726	6.0099	0.262083	0.377527	0.407511	0.025047	0.023503	0	0.021092	0.030121	0.029024	0	0	0	0	0	0.29567	0.056265	0.065646	0.051584	0.05146	0.028632	0.299823	0.051101	0.037665	0.045375	0.034474	0.060018	0.060049	0.028995	0.069258	0.091461	0.037011	0.035567	0.024617	0.027033	0.398304	0.048698	0.054525	0.044396	0.026874	0.017444	0.109114	0.054219
JTM.35	0	0	0	0	0	0	0.104846	0.136597	0	0.165218	0.838073	0.190103	0.26686	0.281398	0	0.724975	0.186222	0	0	0	0	0	5.71182	2.13018	1.33988	3.913	0.477959	0	0	6.41289	7.59122	3.20561	0.249055	0.299425	0.70999	0.919423	0.542677	3.92312	1.70759	5.58871	1.05146	0	4.83712	0	3.59238	0	0	0.102071	6.91214
JJ.39	1.00888	2.47885	2.55809	1.38774	2.82975	2.82776	0.426845	0.725149	3.21914	0.703219	0	0	0	0.081488	1.14198	0	0.141056	0.354825	0.384856	0.322455	5.97326	0	0.035391	0.851006	1.30005	0.597456	0.116233	0	0.208576	0	0	0.043251	0	0	0	0.024181	0.081726	0	0.144155	0	0	0	0	0	0	2.0809	0.19011	1.41162	0
JZJ.21	2.98434	0.295007	0.28713	0.351193	1.80853	1.71876	0.194288	5.94289	3.03896	4.76394	0.726157	13.993	2.43695	2.60307	1.78384	1.85526	2.08187	6.29317	5.74934	5.43769	1.16337	0	7.11032	7.55502	5.56116	8.10509	20.519	0	34.8088	6.67516	3.79493	7.50427	44.5844	49.9966	71.4776	75.4553	30.8896	25.0276	8.60071	6.6872	1.71836	0	5.70192	0	11.91	0	0	1.06276	13.9685
YM.40	6.16814	0.11513	0.160974	0.121647	9.79278	9.96527	16.0119	15.7167	11.4552	13.9789	3.59236	58.3815	32.5796	245.206	5.92869	56.6586	281.393	0.093448	0.131856	0.17205	0.239423	0.45074	0.597778	1.26917	3.08257	1.3266	0.805503	0.430491	0.107679	1.77334	0.5212	3.1647	0.660517	0.550057	0.390382	1.51793	1.01802	1.08546	7.13194	0.403658	1.07712	0.323388	0.585088	0.016317	7.13861	0.108365	0.046763	3.65026	5.56224
DFJ.18	1.28876	1.90309	1.53348	2.14696	0.441084	0.372813	1.10174	0.126203	0.103022	0.191607	0	0	0	0.787959	1.1111	0.955653	0.750238	7.83965	5.43401	4.27377	3.16827	0	0.075495	0.670407	0.665707	0.59528	0	0	0.727186	0	0	0	0	0	0	0	0.073762	0	0.226598	0	0	0	0	13.6985	0.204867	6.2545	10.8627	3.27516	0.044101
HJW.24	1.04617	0.099716	0.0947165	0.160341	0.167782	0.134484	0	0.422407	0.326859	0.669809	0.937322	1.33703	0.586616	0.763717	0.625976	1.43289	0.54956	0.129552	0.11735	0.078499	1.08966	0.294799	12.9197	5.62212	2.96373	7.15908	4.84515	0.360035	1.03755	6.23304	9.41289	5.37666	7.96357	8.51113	17.8015	3.98135	4.19695	11.6881	3.41129	8.2784	1.93	0.258709	7.82164	0	5.95576	0	0	0.368294	11.794
RJ.17	8.26914	2.06512	1.987	2.84583	0.554728	0.571458	0.069009	0.122165	0.168062	0.128445	0	0	0	3.65247	8.70325	3.87645	4.83617	2.5403	2.16562	2.16994	3.36271	0	0.221515	2.13587	2.59027	1.68217	0	0	0	0	0	0.17967	0	0	0	0	0.049805	0	1.16509	0	0	0	0	0.072114	0.728184	2.39987	0.261563	17.3524	0.119863
BSH.5	0	0.013205	0	0.020383	0.022097	0.012385	0.120445	0.116493	0.028814	0.110429	0	0.063117	0	0.029319	0	0	0	0	0	0	0.033872	0.354942	0.017111	0.032785	0.064892	0.034048	0.125674	0.184963	0.065385	0.060873	0.039607	0.038587	0	0	0	1.21497	0.519559	1.26178	0.040068	0.011378	0	0.152566	0	0.747239	0.021809	0.170845	0.624413	0	0.113958
HM.22	6.35557	1.95005	1.42183	2.66224	0.960082	0.94787	1.71248	1.14881	0.748066	2.24468	0.049785	0.034574	0.022085	3.1901	2.28351	15.207	2.10863	0.561388	0.406278	0.435102	0.351722	2.47901	0.509822	0.52754	0.278412	0.972857	0.072321	2.92277	1.25784	0.658437	0.92239	0.428366	0.216253	0.254882	0.397259	0.109348	0.191641	0.3063	0.664032	0.106235	0.064082	3.32714	0.109891	0.739506	1.30857	3.46893	2.8383	10.6617	0.943395
HJW.46	0	0	0	0	0	0	0	0	0	0	0	0	0	0	0	0	0	0	0	0	0	0	0	0	0	0	0	0	0	0	0.17291	0	0	0	0	0	0	0	0	0	0	0	0	0	0	0	0	0	0.432249
HTM.54	0.236631	0.022821	0.027584	0.040912	0.015864	0.023612	0.044181	0.014456	0.025234	0.043495	0.047469	0.167046	0.036431	0.714594	0.209169	1.11221	0.469825	0.037869	0.033553	0.028104	0.114119	0.132379	11.8852	5.7878	3.07202	5.07035	0.257789	0.154275	0.07104	2.53228	2.80432	3.82695	0.398912	0.371689	0.320661	0.265529	0.552359	0.201543	3.40536	2.51549	2.44516	0.148282	3.13371	0.052126	5.43004	0.014652	0.045909	0.250829	9.09303
HTM.8	0.203183	0.015512	0.013217	0.008984	0.009476	0.00969	0.011271	0.009626	0.006274	0.002582	0.005211	0.019147	0	5.33323	0.156329	5.98844	4.90541	0.009401	0.007643	0.009514	0.009551	0.015689	29.5978	16.1118	14.8569	19.2786	0.015505	0.003775	0.02553	0.906151	0.646822	2.69337	0.016622	0.016215	0.012829	0.013724	0.025179	0.008496	1.53875	5.19536	0.76873	0.004363	5.61274	0	1.73063	0.009122	0.003944	0.190665	27.3045
HJW.54	10.6406	0.204943	0.150634	0.287615	1.57124	1.4859	0.184794	8.67665	6.63555	8.51398	0.275394	8.23441	0.036081	4.91367	7.18939	4.69335	3.9789	3.76299	3.10366	2.80735	9.10074	0	11.4573	7.52696	8.10827	5.57147	20.716	0	19.4551	1.71113	1.01261	6.75936	92.4702	81.4805	39.75	63.5845	48.731	9.91205	10.6857	4.0628	2.44475	0.133671	6.82256	0	13.5411	0	0	2.71747	10.474
JTM.38	0	0	0	0	0	0	0	0	0	0	0	0	0	0.311608	0	0.392715	0.251099	0	0	0	0	0	4.38687	2.28943	1.81104	2.03085	0	0	0	0.175729	0.112084	0.341697	0.45465	0.34141	0.338791	0	0	0	0.249669	1.1636	1.16244	0	1.27599	0	0.258409	0	0	0	3.76765
HJF.10	0	0	0	0	0	0	0	0	0	0	0	0	0	0	0	0	0	0	0	0	0	0	0.111422	0.141863	0	0.369722	8.90646	0	0	0	0.163459	0	0.905127	0.659806	0.932695	0	0	0	0	4.04789	0.630717	0	3.86759	0	0	0	0	0	0
JJ.38	1.28773	0.341011	0.300531	0.459072	0.233977	0.241652	0.034179	0.12542	0.163124	0.218461	0	0	0	0.607211	0.967814	0.612149	0.541505	0.181892	0.095474	0.055819	11.7383	0	0.071885	0.351707	0.377554	0.304958	0	0.049468	0.873251	0	0	0.05904	0	0	0	0	0.045347	0	0.158905	0	0	0.037732	0	0.10193	0.130364	0.78451	0.351795	1.28914	0.087289
WKH.24	1.18212	5.55256	6.88144	9.81152	0.30854	0.346575	0	0	0.16647	0	0	0	0	0.212543	1.18318	0.325998	0.223372	5.61374	5.82366	6.4915	0.3399	0	0.078934	0.180738	0.29501	0.266611	0	0	0.827832	0	0	0.44541	0	0	0	1.54397	3.26274	0	0.361202	0	0	0	0	0	0.104888	0	0	4.77827	0
BSH.2	0.538302	1.12587	0.81809	1.02447	0.478332	0.484132	1.70098	0.334179	0.622219	0.786098	3.11534	0.389455	0.733803	1.41492	0.527247	1.72982	0.968011	1.00798	0.456057	0.470291	1.30225	42.9038	2.81583	1.93625	1.34029	1.40783	0.491731	47.1883	2.22736	4.11008	5.10914	1.59179	1.02455	1.15981	1.87908	2.19605	4.0988	2.80558	0.996536	1.36061	0.805115	64.9622	1.07236	5.38494	1.19663	1.51177	3.58368	0.569561	2.12598
WKH.12	0.373148	7.01522	6.1444	8.02305	0.035418	0	0.04352	0.524075	0.539754	0.966149	3.55832	3.67528	0.379055	1.08883	0.304222	1.38862	0.79073	1.00754	0.459102	0.328762	0.574239	5.16668	4.29055	2.8525	2.36688	2.90217	0.474462	8.397	3.295	3.10493	3.43193	2.62305	2.3993	2.58115	3.72134	1.89172	2.59168	0.954282	0.951005	0.838614	0.383864	10.2584	1.00148	0.163811	1.28742	0.067193	0.129649	0.448017	3.782
LH.2	5.75027	0.75023	0.397822	0.167294	0.634945	0.852978	2.04782	0.086714	0.179651	0.246424	1.72189	0.940982	0	4.38352	4.79178	2.22322	9.21212	17.3838	0.45525	0.410567	1.7221	0.928859	9.99076	4.97955	24.4456	1.96179	0.306441	0.687762	0.807783	12.7376	6.93223	0.560122	5.55952	0.417841	0.307679	0.069067	1.57881	0.663647	0.705589	6.78435	0.501463	1.68282	1.97365	1.29284	4.55916	0.206478	0.627532	6.24562	1.66059
HJF.39	0	0	0	0	0	0	0	0	0	0	0	0	0	0	0	0	0	0	0	0	0	0	0	0	0	0	3.95936	0	0	0	0	0	0.395701	0.451545	0.636708	0.392098	0.212425	0	0	1.04164	0.265659	0	1.03736	0	0	0	0	0	0
XMJ.6	7.04953	0.102022	0.104358	0.133043	0.239096	0.239014	0	0.138613	0.370326	0.220359	0	0	0	0.063884	5.73009	0.102667	0.062878	0.023126	0.048004	0	0	0	0.120919	0.052493	0	0.037968	0	0	0	0.038938	0.073217	0.143535	0	0	0	0.730332	1.60298	0.677199	0.173988	0	0	0	0	0	0.169277	0	0	3.42609	0.036569
HM.28	0.009055	0	0	0.008163	0.039341	0.075563	0.060637	0.021266	0	0.046257	0.030871	0.017804	0.019778	0.013061	0.010056	0.022582	0	0	0	0	0.076007	0.016469	0.009883	0.025037	0.018512	0.020856	0.049892	0	0.33804	0.046965	0.034668	0.070776	0.005558	0	0.005951	0.011826	0.019303	0.016188	0.063624	0.024369	0.010679	0	0.009466	0.039779	0.037246	0.018898	0.049617	0.017512	0.014935
QJ.9	0.032908	0.130846	0.166194	0.22478	0.982662	0.980962	0.105818	5.89779	12.0414	7.31298	0	0.257744	0	0.068895	0.037922	0.080027	0.080452	0.136074	0.110623	0.129445	0.09733	0	0.287274	0.981534	1.39475	1.0094	0.232628	0.024412	0.090552	0.081492	0.018808	0.556816	0.806127	0.565476	0.288523	0.942791	1.20518	0.051522	0.518783	0.080627	0.303727	0.025921	0.291833	0	0.316234	0.14626	0	0.047954	0.188488
HM.49	9.9481	0.078131	0.088711	0.105852	0.012616	0.019893	0	0.01693	0.014159	0.029498	0	0	0	11.0197	8.22952	12.725	9.54305	0.080965	0.024398	0.02064	0.129891	0.068083	0.150468	0.741135	0.740502	0.655067	0.009101	0.147207	0.142526	0.159576	0.124201	0.613095	0.048391	0.039385	0.078059	0.033663	0.050861	0.032772	1.12349	0.055956	0.050878	0.149064	0.049168	0.040484	1.18982	0.113224	0.065878	14.1278	0.755948
MYJ.10	0.541024	0.041723	0.386331	1.51165	0.28606	0.444725	9.25991	0.20427	0.146458	0.387446	0.340627	0.269138	0	3.4	0.422378	1.10078	0.240954	0.310152	0.081264	0.067405	3.37619	7.76735	0.61422	6.48989	1.76478	1.07488	1.76145	0.755898	1.16951	2.42623	12.6792	0.605901	0.332567	0.245507	0.344635	0	16.5498	4.00934	0.840501	2.41486	0.497457	0.67756	4.67682	8.36927	0.866236	0.501902	1.42902	0.169971	2.06504
HJF.30	0.021989	0	0	0	0.05512	0.050352	0	0.009407	0	0	0	0.378624	0.009234	0.04706	0.024488	0.057562	0.050431	0.015633	0.015739	0	0.054069	0	0.266242	0.875809	1.10972	0.810311	10.2995	0	0	0.146644	0.025196	0.809084	2.84069	2.48574	0.850603	0.416227	0.621354	0.048109	1.05362	0.390035	0.935455	0	0.712344	0	0.716484	0	0	0.037813	0.239848
WKH.37	0.108614	8.01699	8.80058	7.18118	0.078304	0.087501	0	0.024275	0.031127	0.017694	0	0.016267	0	0.060082	0.1044	0.098297	0.055612	1.17259	1.21457	1.43731	0.832984	0	0.025204	0.045132	0.052858	0.036525	0.03297	0	0	0	0	0.021268	0.058718	0.066535	0.040758	0.037745	0.033781	0	0.017608	0	0	0	0.016531	0	0.020562	0.072073	0	0.045333	0.015849
HM.13	4.50167	0.359082	0.294741	0.383386	0.030193	0.05678	0.042202	0	0	0	0.089844	0.106862	0	0.711006	2.86105	1.37643	0.444817	0.468452	0.280056	0.232844	0.075894	0.151136	0.384837	0.433097	0.263596	0.521871	0.384358	0.170928	0.101178	0.787298	0.866608	0.34597	0.234145	0.200717	0.262504	0.263718	0.50038	0.583444	0.59338	0.561399	0.485398	0.138829	0.554519	0	0.846737	0	0	6.36473	0.480273
HJW.16	0.967265	0	0	0	0.205977	0.213133	0	0.273561	0.193971	0.286684	0	1.22548	0	0.685033	0.662912	0.865297	0.566093	0.638455	0.475846	0.485664	1.0696	0	2.22236	1.29953	1.02198	1.10785	0.943063	0	1.25634	0.440194	0.359913	1.18231	6.25897	7.37031	5.16761	4.75925	4.24588	1.02479	1.37683	0.705295	0.343455	0	0.947952	0	1.94063	0	0	0.26033	1.87609
DAH.18	0.157877	5.24554	4.83356	5.59661	0.675346	0.661627	0.115389	0.305172	0.746697	0.316267	0	0.030341	0	0.232841	0.216086	0.183242	0.149048	4.20501	2.8851	2.89067	1.89892	0	0.025741	0.049512	0.067939	0.05233	0.071323	0.012896	0.926196	0.010414	0	0.038921	0.027757	0.015985	0.025255	0.14742	0.211256	0.043001	0.039068	0.016305	0.012645	0.011418	0.008685	0.127573	0.019408	2.05892	0.478287	0.215547	0.021019
QJ.11	0.437364	25.3097	18.2054	26.4879	8.25734	7.62121	28.6723	5.47315	4.98464	12.4079	0.590674	1.24648	1.07794	1.49745	0.541707	1.82248	1.07546	23.5901	8.37901	7.36604	3.63137	3.67933	0.246251	0.154352	0.109262	0.140541	0.210331	2.75275	33.627	0.442341	0.903531	0.260683	0	0	0	1.35818	2.16951	3.61129	0.124918	0	0	2.82875	0	97.6249	0.036971	24.3573	77.2496	0.429592	0.608024
HM.56	74.2977	21.5471	25.3221	32.4891	37.4026	36.9336	4.74296	5.40013	23.8496	4.9288	0	0.068562	0	104.175	69.3447	74.6824	142.093	43.7697	63.5527	58.5834	43.6944	0.166527	3.54636	8.04256	12.5811	5.41374	0.318538	0.255246	5.08412	2.217	1.01529	5.6647	0	0	0	5.16214	7.33497	1.08119	17.6835	0.158929	0.135731	0.2833	0.15831	1.4464	11.0321	12.4187	1.63653	220.484	7.48987
QJ.26	4.72427	34.2626	38.1961	44.9636	100.529	101.275	11.78	44.5461	107.995	33.8228	0.785022	3.04108	0.247972	19.2214	4.11015	11.4056	23.6704	42.4213	55.8958	44.7005	5.84979	1.31582	3.81451	2.39488	3.20356	1.47436	0.337659	1.61348	12.307	2.61401	1.15503	7.74809	0	0	0	11.759	10.685	3.40951	1.68064	0.058076	0	2.10902	0	1.44683	1.21643	16.496	2.36162	13.5157	5.01128
YM.35	0	0	0	0	0	0	0	0	0	0	0	0	0	3.29838	0	3.86267	4.1509	0	0	0	0	0	0	0	0	0	0	0	0	0	0	0	0	0	0	0	0	0	0	0	0	0	0	0	0	0	0	0	0.194237
DAH.14	0.042209	3.90807	4.31387	3.7751	0.302866	0.304491	0	0.066539	0.095132	0.059005	0	0.018677	0	0	0.096391	0	0	1.74719	2.19193	2.34132	1.18162	0	0	0.033013	0.02843	0.024839	0.087389	0	0.043655	0	0	0	0.049039	0.065663	0.058269	0.0892695	0.079695	0	0	0	0	0	0	0	0	0.148117	0	0	0
LH.3	7.19188	3.12303	2.58762	3.27078	1.64017	1.49704	0.315203	0.170592	0.261191	0.29093	0.186775	0.547393	0.069573	0.73659	4.67445	1.11532	0.590198	8.56053	5.6192	4.97349	0.111401	0.073722	0.704586	1.19567	0.72881	1.37437	1.59786	0.073419	0.210114	0.947006	0.999742	0.815159	0.545152	0.574862	0.758585	0.500547	0.803831	0.552773	1.2359	1.67809	1.13132	0.071227	1.49922	0	1.35115	0.114254	0	6.23635	0.827964
YM.49	11.6797	0	0	0.051644	0.559581	0.566019	0.243002	0.18289	0.546122	0.542917	1.09543	29.0996	5.66972	26.9065	13.1381	19.609	25.4811	0.100342	0.040113	0	0.45769	0.343053	2.14831	4.99078	5.07887	7.95577	6.42439	0.411451	0	2.29869	3.64626	3.63055	2.17358	2.49375	1.41369	1.09723	3.42376	1.50315	6.82317	13.4956	17.2613	0.335027	9.99736	0	5.76562	0	0	0.63723	2.45241
HTM.12	0	0	0	0	0	0	0	0.037442	0	0	0	0	0	0.590694	0	0.242963	0.59077	0.043789	0.0731	0.049323	0.178001	0.104693	3.42625	1.89676	2.85848	1.17429	0.216115	0.138733	0.360829	1.03314	0.308435	1.4384	2.50633	2.72217	4.20064	0.712335	0.348084	0.099967	0.61562	1.63491	0.997136	0.102328	1.71102	0	0.622046	0	0	0	5.9912
HJW.21	0.348561	0	0	0	0	0	0	0	0	0	0	0.113743	0.131707	0.216441	0.274215	0.264689	0.189917	0	0	0	0	9.11845	1.97848	1.32925	1.53074	1.05182	1.93793	7.31975	2.53323	1.21333	0.437424	0.507546	2.04176	2.26278	4.80208	3.95322	2.08564	6.12411	0.547477	3.45985	1.97306	4.874	3.25422	0	0.865892	0	0	0	1.98328
HJF.15	0.444512	0.018817	0.024091	0.05412	0.020843	0.037352	0.006805	0	0.006384	0	0.442503	6.45082	4.19245	0.117532	0.617412	0.153227	0.14962	0	0.009515	0.007073	0.636101	0	0.094341	0.673081	0.926255	0.721397	29.2946	0	0	0.60967	0.248347	1.54228	2.83634	3.5706	5.48152	1.02686	1.01744	1.00182	1.19249	3.08506	1.71443	0	2.31867	0	0.805804	0	0	0.048639	0.241802
HM.29	2.90761	0.216473	0.234799	0.183492	0.0760775	0.16637	0.124998	0.141318	0.062235	0.112928	0	0.323933	0	2.03867	2.6295	1.25584	2.27829	0.758641	0.447666	0.353317	0.963317	0.758608	0.893076	2.65373	5.04327	2.22971	24.3201	0.976741	0.202037	1.17473	0.293733	2.30953	2.57759	2.28307	2.56391	6.14078	4.40604	1.29281	37.0918	4.30999	5.83434	0.510569	5.30412	0	38.596	0	0	0.925749	0.98342
MYJ.11	3.4337	0.179328	0.184931	0.238911	0.749336	0.714125	0.07259	4.67311	4.12861	4.4767	0.267613	5.29423	0.137333	2.13221	2.30888	1.95465	1.70385	1.92885	1.52023	1.51369	0.918549	0.200014	7.89786	6.00729	5.65474	5.29901	4.75354	0.451093	7.84099	2.35859	1.50617	5.97059	5.69138	4.66276	3.48274	46.2386	30.3057	10.2357	5.49209	3.51177	1.31405	0.957913	6.05689	0	8.10784	0	0	1.58284	5.98055
LH.24	0	0.832181	0.896254	0.977806	0	0	0	0	0	0	0	0	0	0	0	0	0	3.77869	5.02786	5.03977	0	0	0	0	0	0	0	0	0	0	0	0	0	0	0	0	0	0	0	0	0	0	0	0	0	0	0	0	0
MDM.30	9.42604	0.103481	0.163907	0.213035	0.063807	0.040998	0	0	0.075543	0	0	0	0	32.0092	12.1222	48.4665	44.3929	0.282387	0.404899	0.433156	0	0	0.425241	14.8788	20.8477	14.7436	0	0	0	0.191243	0.103666	2.49927	0	0	0	0.0861525	0.253955	0	4.34734	0	0.202332	0	0.134876	0	1.47181	0	0	15.0682	0.438108
HM.20	0.235488	0	0	0	0	0	0	0	0	0	0	0	0	4.14507	0.155401	6.11547	3.01099	0	0	0	0.19219	0	19.2745	9.99532	9.70954	11.4627	0.026632	0	0.106773	12.0301	11.5924	5.54715	0.364015	0.622386	0.746804	0.180089	0.153056	0	6.94122	2.91942	1.08171	0	4.8787	0	10.9156	0	0	1.16784	18.81
FCJ.28	0.064437	0.041773	0.035038	0.040251	0.306904	0.296238	1.29781	0.720146	0.496	1.13733	1.89826	1.08469	0.418482	0.079618	0.059047	0.083784	0.045113	0.069186	0.044769	0.041809	0.02943	0.124298	0.185274	0.203082	0.283912	0.242908	1.17133	0.12559	0.090386	0.269578	0.202583	0.196958	0.984017	1.01483	0.851012	1.05924	1.19413	0.507182	0.141685	0.152986	0.169529	0.150875	0.246879	0.061676	0.140975	0.027067	0.049029	0.023199	0.298843
HQM.15	0.418856	0.284986	0.539864	0.201746	0.342642	0.506788	0.560103	0.201427	0.215773	0.463513	0.371941	0.322355	0.076039	0.4771	0.443018	0.296434	0.324106	0.231812	0.206965	0.211233	1.48275	0.057833	1.06732	0.953239	0.516947	1.10134	0.435566	0.085025	0.178881	1.14376	0.595868	19.4668	0.120062	0.125003	0.064365	0.138725	0.349539	0.136001	4.09495	1.59213	3.134	0.033382	1.25609	0.076406	1.21857	0.074987	0.168704	0.541172	0.382015
XMJ.11	0.883016	0	0	0	0	0	0	0	0	0	0	0	0	0	0.730288	0	0	0	0	0	0	0	0.101055	1.19273	1.39628	0.981804	0.403545	0	0	1.06052	0.69306	0.411523	0	0	0	0.209199	0.209665	0.366919	0.143814	2.95269	2.72719	0	3.75186	0	0.171765	0	0	0	0
JZJ.19	2.3228	0.281954	0.246238	0.337591	0.434389	0.404188	0.096461	1.94286	1.60177	2.2999	6.16347	2.86313	1.3378	4.65111	1.47325	7.45005	3.81161	1.63792	1.30128	1.17362	4.40469	18.5683	15.6388	11.9411	8.31893	17.6758	4.16674	18.6076	29.1356	12.1569	12.7583	8.20252	9.73048	10.6762	16.494	15.2688	11.594	38.0304	7.02499	10.9952	1.88374	15.3617	8.55479	0.035332	10.998	0.030876	0.016303	1.72256	24.8566
NLJ.1	6.98745	0.063034	0.073589	0.113104	0.349399	0.461041	0.285922	0.283699	0.815158	0.802558	5.12675	231.324	47.2809	8.6438	7.04286	8.2301	7.69496	0.115297	0.087923	0.050657	0.47474	0.404004	2.94901	3.85135	3.28549	5.3029	6.66748	0.574243	0.16316	3.15722	4.43133	4.53762	2.38384	2.66722	2.10222	2.9755	9.9068	4.92198	9.75892	15.3066	18.9646	0.465858	10.8851	0	8.72349	0	0.046657	0.639715	2.09862
FCJ.36	0	0	0	0	1.32621	1.9409	3.40805	1.05192	0.577588	1.34209	0.327698	0.5224	0	0	0	0	0	0	0	0	3.10844	0	0	0	0	0	0.11991	0	0.181163	1.04115	1.61485	0.617358	0	0	0	0.141503	0	0	0.345766	1.42292	0.060546	0	0.255756	0.123845	0.093275	0	0.163564	0.088536	0
HJW.17	0.089038	0	0	0	0	0	0	0	0	0	0	0.0436715	0	0.306375	0.028649	0.920053	0.212774	0	0	0	0.161574	0.439025	2.36133	1.55299	0.757208	2.82817	0.164401	0.436261	3.76095	0.764945	0.893215	0.476046	1.5408	1.76083	2.63836	0.189381	0.212837	0.745493	0.383109	0.946035	0.239616	0.266938	0.737097	0	0.776284	0	0	0.0986355	2.94644
HM.19	8.84612	0.224545	0.231134	0.311063	0.708955	0.600812	0.692782	0.683841	0.398854	1.15088	0	0	0	3.47943	5.33653	6.32541	2.17589	1.02794	0.915545	0.905317	0.050467	0	0.120862	0.181732	0.10471	0.209819	0.049306	0.0215	0.023232	0.101096	0.114929	0.167824	0.02787	0.035228	0.029788	0.050237	0.087822	0.017239	0.706338	0.074203	0.060762	0	0.076767	0.558168	1.02207	3.63811	1.58321	17.3057	0.370964
HJW.23	0	0	0	0	0	0	0	0	0	0	0	0	0	0	0	0	0	0	0	0	0	0	1.20492	0.734687	0.710184	0.753621	0	0.182359	0.673052	0	0	0.287195	0.969393	0.968704	0.453767	0.690272	0.80947	0	0.338629	0.176832	0.18999	0.141902	0.408351	0	0.340394	0	0	0	0.865824
HGH.32	0.483514	0	0	0	0	0	0	0	0	0	0	0.1624	0.165913	0.271094	0.541706	0.339834	0.194163	0	0	0	0	0.11004	2.50132	1.5927	1.37659	1.3435	0.5491	0	0	0.782902	0.983236	1.22485	6.05531	5.35142	5.06492	1.15443	1.93814	0.975641	2.81451	0.825852	1.01602	0	1.51743	0	3.32325	0	0	0.02231	3.83681
YM.9	0.202658	0.063242	0.156675	0.050468	0.076162	0.080596	0.095996	0.029331	0.019648	0.045946	0.109998	0.145868	0.019863	0.238094	0.218923	18.3801	0.127223	0.136779	0.151085	0.230204	0.176912	0.203131	0.392278	0.456251	0.300608	0.478468	0.354226	0.257464	0.119185	0.368241	0.526183	0.27923	2.48084	0.264997	0.369105	0.23153	0.22202	0.150537	0.44694	0.416945	0.44217	0.225098	0.479073	0.131708	0.402344	0.034991	0.067248	0.123107	1.08575
HJF.29	0.148005	0.06764	0.064823	0.069128	0.1306	0.145839	0.032165	0.211369	0.247408	0.199657	0.074505	2.57445	0.128257	0.054031	0.142815	0.042232	0.056945	0.079524	0.093269	0.100736	0.293688	0.119073	0.325606	1.05529	1.62914	0.899818	19.596	0.082087	0.082185	0.329703	0.099235	1.5128	0.705581	0.692772	0.504739	0.705583	0.587752	0.074573	0.812844	0.476193	0.745957	0.054463	0.876007	0.008301	0.794917	0.035014	0.008067	0.029561	0.303985
DFJ.1	0	0	0	0	2.88173	0.877905	0.11901	1.21304	0	3.20348	0	0.8696	0	0	0	0	0	0	0	0	1.89094	0	0	0	0	0	2.26979	0	0	0.020944	11.3307	0	0	0	0	0	0	0	0	0	0	0	0.268132	0.026826	0	2.99642	12.1088	0	0
JJ.32	0	1.41622	1.64519	2.1932	0.308773	0.314071	0	0	0.0866925	0	0	0	0	0	0	0	0	1.06014	1.3746	1.46805	15.2963	0	0	0	0	0	0	0	0	0	0	0	0	0	0	0	0	0	0	0	0	0	0	0	0	0.338781	0	0	0
LJ.15	0.738167	0	0	0	0	0	0	0	0	0	0.6501	0	0.154382	1.18083	0.53731	1.02215	0.674182	0	0	0	0.139419	17.5879	2.33876	0.825631	0.336006	0.307972	0.398802	12.3222	8.10818	4.41056	5.88216	0.407739	1.35639	1.29183	2.29062	1.15335	1.69793	5.61693	0.76988	0.694101	0.643314	12.8943	0.768137	0	1.22915	0	0	0.231355	1.18504
JJ.37	1.78507	0	0	0	0.019982	0	0	0.224019	0.068062	0.275102	0.280466	0.090697	0	11.2326	1.37487	15.0543	8.43268	0	0	0	8.01304	0	48.8847	27.7214	29.7894	29.7062	1.01333	0	1.66672	23.9255	21.9902	13.7851	10.5527	13.5219	20.079	0.625965	0.60836	0.288413	12.1699	9.05665	3.55775	0	14.1547	0	18.3529	0	0	2.26254	53.1811
WKH.41	0.024821	12.9249	12.5344	20.8887	0.005293	0.002371	0.002582	0	0	0	0	0	0	0.013097	0.005862	0.024161	0.041088	1.11559	1.88906	2.36282	20.2561	0.007433	0.001558	0.01543	0.037089	0.084776	0	0.011898	0	0	0	0	0	0	0	0	0	0	0	0	0	0.01566	0	0	0.004621	0.003904	0	0.021101	0.004253
HGH.48	0.188275	0	0	0	0	0	0	0	0	0	0	0	0	0	0	0.11233	0	0	0	0	0	0.393251	0.481749	0.323723	0	0.307972	0.411443	0.521658	2.01223	0.506785	0.7594	0.135669	5.13431	5.09932	7.28258	0	0.254096	0.44701	0.2498	0.134614	0	0.726263	0.104994	0	0.329093	0	0	0	0.48389
JTM.7	2.7703	0.708109	0.730631	0.687455	0.315503	0.322265	0.702519	0.184903	0.567234	0.350331	1.83358	1.04299	0.425925	2.59582	2.48341	3.37678	2.11874	1.36884	1.09585	1.07769	0.467722	4.63551	9.0463	20.4193	17.0947	17.5348	2.01434	7.62458	0.344735	4.31997	5.56162	5.65361	0.432486	0.414868	0.439059	0.629031	2.2028	0.712914	5.62385	1.13091	1.68335	6.35175	1.20836	0.336077	4.70197	0.203558	0.210114	3.16047	3.14812
HJF.20	2.91312	0.019569	0.016864	0.035398	0.010547	0.007499	0.003656	0.005389	0.005106	0.003813	0.042782	0.45321	0.248272	0.628457	3.63118	0.971813	0.772899	0.013424	0.016716	0.013803	0.108253	0.235369	0.317797	1.04161	1.09102	1.16571	9.73645	0.248484	0.019733	0.224626	0.119311	0.693172	1.15409	1.41538	2.09016	0.63505	1.01543	0.789387	0.616092	3.98197	2.33134	0.162334	2.99248	0	0.388518	0	0	0.112366	0.52664
HJH.24	0	0	0	0.271466	0	0	0	0	0	0	0	0	0	0	0	0	0	0	0	0	0.269468	0	0	0	0	0	0	0	0	0	0	0	0	0	0	0	0	0	0	0	0	0	0	0	0	0	0	0	0
DAH.13	0.121446	5.98411	6.07637	6.99401	1.46485	1.53606	0.053248	0.895666	3.13227	0.852994	0	0	0	0.121562	0.28353	0.099557	0.238782	1.38226	1.94236	2.0627	0.201163	0	0.012852	0.021709	0.041758	0.012547	0	0	0.146435	0	0	0	0	0	0	0.034134	0.070363	0	0.018804	0	0	0	0	0	0	0.165596	0	0.069401	0.019454
DFJ.21	0.023287	0.079853	0.095353	0.079121	2.50499	2.30278	0.706998	0.721456	0.733457	0.759697	0	0.089112	0	0.053883	0.035637	0.017939	0	0.064291	0.066904	0.067825	4.28755	0	0.010658	0.023184	0	0.040688	0	0	0	0	0	0	0	0	0	0	0.016697	0	0	0	0	0	0	3.20679	0	13.8989	4.49204	0.031388	0
BSH.16	0.035102	3.43842	2.80929	4.40578	8.9248	8.68859	18.5298	17.7021	16.3613	33.1651	0.131433	4.14403	0.27848	0.174645	0	0.181806	0.116686	2.69899	1.13967	1.11292	3.93106	2.33945	0.041624	0	0.043113	0.038167	0.21702	1.40039	13.599	0	0.06003	0	0	0	0	1.33495	1.83855	1.77337	0	0	0	1.30367	0	54.1383	0	21.731	49.5102	0.041973	0.050634
HJW.22	2.6907	0.153185	0.144177	0.30436	0.532759	0.559059	0.096654	2.01912	1.88237	2.90465	1.05018	7.0437	1.00762	3.28089	1.91584	5.46654	2.43853	1.17274	1.07265	1.22175	2.00738	0	33.2701	25.4529	20.6854	30.2868	29.3403	0	2.88371	23.9669	21.6325	18.0209	56.0784	62.0917	79.9293	19.276	22.66	9.01886	16.0247	38.8607	16.9276	0	29.0062	0	24.5304	0	0	1.24426	38.4928
MYJ.13	0.129243	0.176747	0.2152	0.19083	0.19162	0.264794	0.198725	1.05137	0.883034	0.828022	0.098904	1.44281	0.097413	0.199713	0.160054	0.142514	0.200397	0.978499	1.27075	1.38117	0.435204	0.10756	0.350476	1.89473	4.64558	1.96159	1.20429	0.123822	0.368191	0.258447	0.041666	1.18263	3.1715	3.46973	2.14004	9.71212	14.6652	1.1866	1.37591	0.265957	0.530879	0.112612	0.39363	0	0.848346	0.086985	0	0.103438	0.405576
DAH.28	0	0	0.013097	0.04814	0	0	0	0	0	0	0	0	0	0	0.021043	0	0	0	0	0	0.043599	0	0	0	0	0	0	0	0.099249	0	0	0	0	0	0	0	0	0	0	0	0	0	0	0	0	0	0	0	0
HJW.34	0.672888	0	0	0	0	0	0	0.132193	0.196441	0.284392	0	1.18847	0	1.904	0.453791	2.10497	1.17734	0	0	0	0.201766	0	4.26136	8.29315	6.65175	5.87064	1.00426	0.216388	0.073985	0.434599	0.373157	8.48201	2.14031	2.26422	1.10853	2.82951	5.52933	0.072181	8.86163	1.97102	1.80113	0.279982	3.06159	0	8.11206	0	0	0.738787	1.26798
JTM.40	0.348852	0.071044	0.097692	0.115869	0	0.017157	0.008013	0	0.020323	0.020484	0	0.037213	0	0.821709	0.35835	0.999583	0.730601	0.026051	0.030286	0.035641	0.070266	0.180123	7.08329	10.0517	9.3178	8.16389	0.210054	0.313231	0.042727	1.62016	1.37387	5.29659	0.134657	0.090974	0.079264	1.60417	5.29443	0.758209	5.79248	3.73993	6.66391	0.326456	4.80852	0	4.93768	0	0	0.447489	3.08229
HJH.8	0.741611	29.1409	31.2509	31.9584	0.616848	0.552784	0.095445	0.06549	0.259158	0.065364	0	0	0	0.347129	0.926412	0.301589	0.476506	9.01357	11.391	10.9528	38.6856	0	0.036884	0.605847	0.802762	0.507162	0.096301	0	0.585455	0	0	0.01964	0	0	0	0	0.102246	0	0.14587	0	0	0	0	0.085954	0.086738	1.4672	0.094245	1.01278	0
YM.28	1.62307	0.486108	0.553912	0.754818	1.26663	1.28064	0.140138	0.099668	0.679783	0.148309	0	0	0	4.9219	1.72082	4.97277	7.1983	1.35964	1.66287	1.65938	0.063574	0	0.066247	0.393166	0.558798	0.283961	0	0	0	0	0	0	0	0	0	0	0	0	0.462857	0	0	0	0	0	0.214272	1.06363	0	7.39723	0.200896
HJD.1	40.8628	27.1787	25.1007	37.6786	35.7415	32.7508	3.49904	22.9021	39.4851	37.0122	0.596323	15.9821	0.927303	46.7279	22.4934	59.337	34.8328	80.2494	61.0629	61.0169	0.844812	0	1.53438	3.0486	2.23546	3.2985	0.452505	0	16.7542	2.50671	1.87803	6.03051	0.149773	0.205688	0.267641	13.406	21.5279	3.75391	3.79557	0.359135	0.265825	0	0.347582	0.468911	4.38817	15.9782	0.312831	29.2938	4.82265
HQM.1	0	0	0	0	0	0	0	0	0	0	0	0	0	0	0	0.217267	0	0	0	0	0	0	0.785407	0.283286	0.295042	0.641475	0	0	0	7.8247	6.22288	1.34941	0	0	0	0	0	0	0.736809	0.698682	0.351226	0	0.595317	0	1.45259	0	0	0.061483	0.544185
LJ.7	0	0	0	0	0	0	0.335262	0.410452	0.254606	0.654459	14.8225	2.44102	2.80015	0	0	0.22921	0	0	0	0	0	6.03788	0.371064	0.386092	0.158419	0.484653	0.505422	6.34103	0.5927	0.753233	1.10465	0.182364	0.361616	0.414742	0.573256	0.421773	0.453404	2.02102	0.305697	0.380889	0.235348	6.80641	0.406491	0	0.422944	0	0	0	0.723149
HTM.10	0.186087	0.671222	0.637586	1.00661	0	0	0	0.135509	0	0.295234	0.941858	0.572354	0.646651	1.55774	0	4.16088	1.02302	0.083043	0.034613	0	0	1.15836	17.7829	9.96829	5.06749	16.5759	0	1.51559	0.683627	5.49136	10.3047	5.49208	0.527108	0.442521	0.64151	0.793519	1.32062	2.57423	5.29979	4.2444	1.60043	1.57517	3.14595	0	7.50682	0	0	0.379717	13.6448
LJ.22	0	0	0	0	0	0	0	0	0	0	0	0	0	0	0	0	0	0	0	0	0	8.55894	0.17177	0.433549	0.615843	0.400777	0	5.30762	0.234484	0.221428	0	0.175852	0	0	0	0.140823	0.234792	0.365512	0	0	0	2.81052	0	0	0	0	0	0	0.232486
NLJ.7	0.221725	0	0	0	0.657806	0.955805	0.48478	0.319749	0.259726	0.463354	16.386	46.1385	58.1343	0.67998	0.304763	0.376481	0.830762	0.093522	0	0	0.179634	0	0.262045	0.580043	0.637263	0.464686	0.675859	0	0	0.708161	0.301305	1.93288	0	0	0	0.690055	0.527722	0.553066	1.91122	0.511906	0.940841	0	0.691389	0	1.11074	0	0	0.201548	0.094588
FCJ.40	5.74565	0.344484	0.181812	0.304648	1.18873	1.2305	5.09785	4.43201	2.96462	7.0575	46.489	21.167	25.0647	2.58229	4.31928	3.21859	2.00765	0.167521	0	0	0.078417	0.835887	0.71875	2.59336	3.7863	3.43063	8.14825	0.585708	0.331663	3.85939	6.00844	1.50614	9.78956	9.97061	6.70228	1.77457	1.95972	4.46578	2.40579	1.86231	2.47992	0.715426	2.23454	0.378959	2.93028	0.074764	0.245074	0.868701	1.5452
MYJ.17	0.20745	0.030118	0.11634	5.22321	0.1981	1.10404	42.4308	0.471876	0.057093	0.918947	5.11176	0.05864	0.291309	0.029867	0.10524	0.057511	0.019231	0.028876	0.02237	0.037823	23.784	8.75308	0.041607	0.069356	0.137246	0.067766	11.7769	0.221552	0.402535	2.24939	7.39896	0.104215	0.029915	0.021039	0.047124	0.049904	29.776	64.069	0.271352	0.217886	0.035852	0.190969	0.167313	0.237094	3.37623	2.3365	7.53087	0.065174	0.035143
HJH.27	3.32202	6.98482	9.17416	14.0602	3.85595	3.84668	0	0.384672	4.06496	0.849722	0	0	0	12.1856	3.03317	18.0514	16.6505	33.8557	37.986	49.083	2.21588	0	0.33329	14.2919	16.8317	14.3787	0	0	0.773	0	0	1.51321	0	0	0	1.57037	6.84978	0	1.38195	0	0	0	0	0	0.633258	1.51683	0	4.73938	0.130983
HJD.5	0.066867	0.036125	0.032969	0.065834	0.01707	0.020164	0.021236	0	0	0	0	0	0	0.01058	0.031227	0	0.005832	0.132977	0.172758	0.220776	0.044555	0	0	0.269286	0.3248	0.205404	0.026689	0	0.036156	0.011689	0.0065	0.016615	0.011881	0.005976	0.006297	0.013555	0.011731	0.017129	0.016908	0.005411	0.00784	0	0	0	0.015269	0.010019	0	0.024955	0
BSH.4	1.86057	0.033612	0.027591	0.092833	0.677988	0.573632	1.84668	0.561242	0.314266	0.952558	18.2584	3.54312	2.7174	0.137588	1.46475	0.880138	0.105042	0.070014	0.039147	0.027864	0.315311	2.21323	0.284094	0.527422	0.383657	1.35788	2.3208	2.52672	1.47094	0.870224	0.847434	0.186397	1.50044	1.6123	1.48482	1.93665	1.92688	11.1565	0.373151	1.11157	0.502576	3.73677	1.16888	0.134169	0.490033	0.054327	0.119734	0.462089	0.270245
MYJ.21	1.81303	0.030026	0	0.17487	0.3917	0.38971	0	3.98373	4.94994	4.62332	0.085326	7.38555	0	0.941875	1.39237	0.853711	0.726133	1.07183	0.911077	0.909702	0.235077	0	5.57787	8.07639	7.96558	6.90483	7.88072	0	0.434557	1.41079	0.98564	8.1338	3.08716	2.41472	1.00818	45.058	41.9418	2.773	8.5588	5.78326	5.12938	0	12.9263	0	9.63819	0	0	0.786828	4.62632
MDM.19	5.35658	0.13266	0.083419	0.263675	1.77574	1.71485	0.120962	2.61973	3.44602	3.23781	0.151763	13.2766	0.057385	2.27906	3.95976	2.56231	1.81316	0.491043	0.396934	0.464597	0.203061	0	4.24035	26.9643	30.193	23.1857	25.7443	0	0.377597	1.47849	0.729169	10.8087	20.0433	15.3155	3.05613	8.44273	8.37102	0.850114	11.2217	6.52619	13.67	0.153606	25.1553	0	12.8114	0	0	2.15216	4.80487
HM.50	4.96487	2.7657	2.08383	3.5318	0.095391	0.096945	0.273635	0.2678	0.10115	0.505309	4.22806	0.929985	0.163086	1.86483	3.42384	2.91054	1.2494	2.37568	0.853545	0.714981	0.594707	2.93811	2.86021	1.58407	1.26111	1.78846	0.094019	2.40273	1.31583	2.90776	3.40449	1.69872	0.42283	0.42352	0.60482	1.34172	2.07167	2.53244	0.840185	0.40164	0.187154	4.2528	0.561413	2.10531	1.18549	0.701395	2.12673	7.63144	2.93519
WKH.39	0	13.8031	13.1654	15.2444	1.17964	1.13209	0	0.537066	2.11688	0.485746	0	0	0	0	0	0	0	2.51239	4.18059	4.49161	0.497246	0	0	0	0	0	0	0	0.274525	0	0	0	0	0	0	0	0	0	0	0	0	0	0	0	0	0.430367	0	0	0
QJ.7	0.041136	0.210392	0.236103	0.205612	4.27603	4.15797	1.16701	3.69601	14.3271	6.31716	0	0.070382	0	0.029654	0.037092	0.044079	0	0.050508	0.051889	0.062437	0.073064	0	0.038316	0.045554	0.023471	0.06808	0	0	0	0	0.033165	0.039504	0	0	0	0.01848	0.089177	0	0.054911	0.043917	0.033065	0	0.045557	0.393871	0.049042	1.44521	0.35917	0.039922	0.028183
JTM.11	2.69052	0	0	0.058831	0.22129	0.244982	0	1.13472	1.09065	1.14337	0.052362	2.1953	0	8.76362	1.90664	7.78686	8.26289	0.33899	0.249668	0.178717	0.962498	0	35.0717	23.345	27.315	16.6279	5.52972	0.113686	2.93903	2.84338	1.35967	17.803	19.2736	15.7074	5.53232	23.0984	18.2832	1.56358	14.1557	11.1749	7.97391	0.233044	21.3146	0	15.389	0	0	1.95121	25.6064
JTM.26	0	0	0	0	0	0	0	0	0	0	0	0	0	0.179834	0	0.243153	0.251466	0	0	0	0	0.237975	3.55956	2.49649	3.34432	2.37283	0	0.368091	0.050866	0.419118	0.214108	1.07993	0.087104	0.062706	0.063791	0.056873	0.104095	0	0.701312	1.62544	2.19135	0.269719	1.81078	0	0.536101	0	0	0	1.66152
LJ.2	0	0	0	0	0	0	0	0	0	0	0.043371	0	0	0	0	0.024688	0	0	0	0	0	14.682	0.103289	0.100877	0.060463	0.104378	0	11.9601	0	0.092475	0.16199	0.02711	0.067106	0.065285	0.081304	0	0	0	0.04213	0.047681	0.019545	11.0327	0.084087	0.098702	0.053816	0	0	0	0.084812
WKH.25	14.5759	5.14855	8.76252	5.60032	2.197	4.51751	1.18451	0.418649	0.459286	0.530169	1.55659	2.23704	1.80851	16.9942	17.5527	10.3183	25.345	12.3262	4.1972	2.01987	16.0523	1.36452	4.32326	15.5111	13.8105	10.7036	2.66757	1.08518	0.617809	9.00062	10.6776	16.1426	0	0	0	3.36087	4.41419	4.46885	10.7733	7.92718	10.0378	0.500757	23.8012	0	4.74914	0.025334	0.243291	3.62821	0.996384
RJ.5	2.1648	0	0	0	0	0	0	0	0	0	0	0	0	0	2.25694	0	0	0	0	0	0	0.509655	0.099948	0.213738	0	0.204424	0	0.435141	0.33507	0	0	0	0	0	0	0	0.172181	0	0.267247	0	0	0.205298	0	0	0.207293	0	0	3.89222	0
HM.39	2.88619	4.09441	5.05012	1.77533	6.34281	10.2594	15.6985	2.86777	1.4032	3.12976	10.4464	9.84711	10.0517	5.81163	2.85533	2.44984	8.10155	2.91117	1.20724	0.93674	8.3982	0.571213	3.1042	5.05012	5.43636	3.68498	6.32927	0.822338	2.42909	49.7939	13.2484	227.338	0.229594	0.85679	0.151225	5.91363	4.30914	5.53783	118.474	22.5287	51.5819	0.445876	21.4988	0.416404	24.4996	0.393667	1.79945	8.61233	1.34176
YM.37	66.9787	0.207208	0.244312	0.317236	0.497853	0.484787	0.116104	0.480211	0.508249	0.835633	0.948013	3.19655	0.348015	27.6895	38.4539	45.4019	20.8837	0.452102	0.303494	0.252744	0.239868	0.527864	7.70724	28.7929	19.4803	32.631	9.89859	0.83385	0.385468	16.0688	15.1498	14.5149	2.08488	2.33847	2.52431	3.51611	6.13186	2.81711	15.3104	14.5948	10.8973	0.635505	13.4985	0	17.444	0	0	14.6492	8.38542
JJ.27	0.176178	7.03563	7.13951	7.8641	0.43868	0.473622	0	0	0.136624	0	0	0	0	0.04843	0.247585	0.066494	0.096431	4.47495	4.93797	4.80909	28.0861	0	0	0.334531	0.432659	0.243526	0.102347	0	0	0	0	0	0	0	0	0	0	0	0	0	0	0	0	0	0	1.15904	0.034446	0.351482	0
HJW.3	2.93111	0.352577	0.22204	0.42327	1.24575	1.26602	0.155181	7.09154	5.31848	7.65492	0.46204	6.06886	0.12566	0.98973	1.74916	1.10776	0.751286	3.08634	2.3056	2.3443	0.876649	0.023329	3.14868	3.21123	2.37794	2.95118	6.12309	0.081443	1.39469	1.30131	1.15585	3.22774	3.04998	2.6947	1.56949	25.5894	17.4575	6.70436	3.6211	2.18798	1.31028	0.180222	3.29694	0	4.98048	0	0	0.920482	4.08409
MYJ.16	0.070279	0	0	0	0	0.048438	0	0	0	0	0	0.419525	0.450063	0.109207	0	0.098335	0.196392	0	0	0	0	8.5219	0.795413	0.427777	0.84039	0.415408	2.45642	3.4203	0.55311	0.484111	0.385964	0.907278	0.101813	0	0.072474	4.65953	4.37312	11.3365	0.152713	0.667801	0.333717	2.1288	0.282107	0	0.102574	0	0	0	1.19775
QJ.17	0.014711	1.26413	1.46805	2.02721	1.40937	1.41695	0.127763	6.49643	11.5773	6.52064	0.002212	0.088689	0.014149	0.021875	0.018587	0.009964	0.020288	0.204867	0.222387	0.216778	0.136006	0.014388	0.028794	0.04434	0.063179	0.033997	0.069012	0.016978	0.054628	0.027703	0	0.030846	0.07088	0.06155	0.068811	0.149615	0.137309	0.0276	0.044132	0.034592	0.026733	0.021351	0.056516	0.011434	0.041576	0.06792	0.016137	0.020649	0.038418
JTM.60	0.096582	0.230883	0.307658	0.503777	0.108314	0.140601	0	0.138069	1.17831	0.298468	0	0.30778	0	0.741652	0.149378	0.972213	0.800429	0.350319	0.326696	0.429433	0.200463	0	3.36861	5.18945	5.85559	4.58531	0.062992	0.097566	0.147243	0.252586	0.124805	2.27911	0.121753	0.126576	0	0.936526	3.44864	0.091154	2.65918	0.435779	1.77625	0.136539	1.22559	0	1.41898	0	0	0.308512	1.29804
BSH.18	0	0	0	0	0	0	0	0	0	0	0	0	0	0	0	0	0	0	0	0	0	2.66627	0.100155	0	0	0	0	2.85262	1.5858	0	0.260918	0	0	0	0	0	0.0967685	0.47949	0	0	0	3.83248	0	0.667616	0	0	0.377889	0	0
HJW.20	0	0	0	0	0	0	0	0	0	0	0	0	0	0.586826	0	0.763198	0.524911	0	0	0	0.06339	0	11.7973	4.36226	3.82925	4.19894	0.076344	0	3.51659	0.630807	0.379386	1.01344	1.6114	1.49697	0.802669	1.31949	1.27395	0.356737	1.41639	2.26083	2.33983	0	3.51286	0	1.69295	0	0	0.047404	6.84294
HJF.23	1.53716	0.159565	0.135839	0.164949	0.352976	0.302941	0.256427	0.93715	0.539445	1.36306	0.167103	3.31084	1.13228	0.273891	0.823997	0.46314	0.185537	0.222371	0.136244	0.150581	0.223649	0.652471	1.26653	1.9198	1.47211	3.13194	16.4424	1.08554	0.636129	1.46002	1.50884	1.95972	10.491	9.09708	14.2258	5.4011	6.10724	7.10736	2.92967	4.77365	3.56805	0.974864	5.63205	0	3.77335	0.023319	0.026429	0.504752	1.17171
NLJ.8	0.052811	0	0	0	0	0.068397	0	0	0.014668	0	0.651247	11.983	5.47844	0	0.076498	0	0	0	0	0	0	0	0	0	0.03923	0	0.032475	0	0	0	0	0.014885	0.106088	0.086649	0.043276	0.040829	0.040383	0	0.031714	0	0	0	0	0	0.017116	0	0	0	0
FCJ.18	4.28207	7.97654	7.48376	11.0918	12.2279	11.6239	1.05433	7.37109	13.3307	14.273	0.026017	0.887616	0.017187	0.538967	4.08796	0.719166	0.425552	2.39427	1.44268	1.50847	0.72176	0.112346	0.202949	1.36521	1.30564	1.35932	0.166473	0.250793	0.515081	0.145094	0.103335	0.767277	0.131038	0.117722	0.034487	0.855644	1.29699	0.057093	0.479944	0.067323	0.118614	0.246851	0.137923	0.107317	0.421029	1.07531	0.059745	5.54566	0.156729
DAH.15	0.209425	1.07695	0.698618	1.00441	2.23129	2.00592	7.96464	2.11214	1.92186	4.18528	0.109449	0.235656	0.089863	0.100332	0.45342	0.133638	0.070485	0.359352	0.164877	0.112409	0.301235	0.289195	0.116103	0.175128	0.099693	0.143833	0.138077	0.268351	1.38615	0.138914	0.165756	0.151054	0.150255	0.124717	0.085496	0.142784	0.207767	0.159542	0.15982	0.07923	0.084736	0.34288	0.120237	6.9966	0.068233	1.8354	5.2295	0.055975	0.109645
QJ.25	0	1.23992	1.15975	1.05712	1.16774	1.21871	0.223536	13.7195	7.81412	13.5288	0.014241	1.67229	0.075315	0	0	0	0	0.039633	0.03381	0.042028	0.555473	0	0.031085	0.016065	0.038057	0	0.029639	0	0.525228	0	0	0.01203	0.051008	0.049918	0.049502	0.066108	0.047437	0	0.032579	0	0	0	0.015563	0.155857	0.013691	4.67746	0.245689	0	0
JZJ.17	2.69462	40.8228	33.192	31.5575	197.01	179.273	92.5857	236.228	89.9959	165.601	0.858643	5.70454	0.701698	3.77437	2.42836	1.32463	3.93739	20.1216	13.9897	10.1182	157.634	0.741541	0.48825	1.54374	1.60875	0.894376	0.777016	0.2348	297.061	0.410337	0	0.328138	0	0	0	4.96147	2.13296	3.97584	0.585459	0	0	0	0	31.0703	0.615791	330.573	239.167	4.22125	0.825368
NLJ.13	0	0	0	0	0	0	0	0	0	0	11.6731	1.59586	5.97686	0	0	0	0	0	0	0	0	0	0	0	0	0	0	0	0	0	0	0	0	0	0	0	0	0	0	0	0	0	0	0	0	0	0	0	0
HJW.4	0.805076	0.163537	0.154698	0.18671	0.201968	0.191561	0.310137	2.34037	1.6567	3.10198	5.02734	5.59592	1.05625	1.4291	0.46984	2.08064	1.02459	0.821588	0.405815	0.28234	0.876057	0.376954	5.81405	4.00195	3.92645	5.24696	2.49374	0.302889	20.5039	5.6223	4.41743	2.95922	2.59885	3.19972	3.94051	23.2283	20.1845	21.3538	2.54342	2.23954	0.835592	0.29068	3.13992	0.126005	3.77045	0.09142	0.174033	0.516303	7.81766
HJH.14	0	0	0	0.232633	0	0	0	0	0	0	0	0	0	0	0	0	0	0	0	0	0	0	0	0	0	0	0	0	1.89542	0	0	0	0	0	0	0	0	0	0	0	0	0	0	0	0	0	0	0	0
JZJ.7	5.54133	0.255532	0.229621	0.204379	0.077966	0.092645	0.468143	0.102453	0.091377	0.217239	3.35367	0.481813	0.674785	1.17241	4.14665	3.8231	0.704743	0.169836	0.092571	0.064818	1.60282	24.6106	4.4451	3.55775	2.59851	5.08482	9.51618	24.1217	12.2541	15.0538	17.3761	2.98419	7.78207	7.11296	11.3949	2.86524	3.26692	12.5276	3.24619	5.00773	4.48648	28.0297	5.42354	0.407396	4.20717	0.086076	0.143396	1.11653	3.88991
HJW.60	0.51325	15.1197	17.1599	15.1731	1.93589	1.98108	0.228651	0.634418	1.68535	0.637362	0	0	0	0.666474	0.461296	0.575114	0.913505	20.5436	23.6622	21.6216	7.0762	0	0.099244	0.555736	0.728783	0.442066	0.473603	0	0.468222	0	0	0.050004	0	0	0	0.298656	0.328153	0	0.115505	0	0	0	0	0	0.050693	2.21286	0.240119	0.903855	0.032105
HGH.39	0	0	0	0	0	0	0	0	0	0	0	0	0	0	0	0	0	0	0	0	0	0	0	0	0	0	0.213781	0	0	0	0	0	6.28936	5.15994	4.31994	0	0	0	0	0	0	0	0	0	0	0	0	0	0
HJF.14	0.259217	0	0	0	0	0.042366	0	0	0	0	0	0	0	0.054498	0.219576	0.067229	0.064444	0	0	0	0.080207	0	0.245625	0.580268	0.713715	0.485458	14.0222	0	0	0.257905	0.155371	0.655092	0	0	0	0.219927	0.325495	0.096621	0.715634	3.28476	5.49052	0	4.29393	0	0.491956	0	0	0.103951	0.181192
LJ.4	2.37887	0.145506	0.142694	0.173604	0.087307	0.066947	0.318207	0.100006	0.050771	0.169653	0.493305	0.461061	0.417224	1.57542	1.4134	8.77819	0.979324	0.040875	0.038505	0.054892	0.468132	14.8224	2.15744	3.23053	2.56543	9.49811	4.48721	17.1353	0.120301	14.8684	18.4199	3.97804	4.80792	5.22145	7.94666	3.56765	4.15695	14.1245	7.88328	34.6014	23.0261	15.2347	31.6872	0.102362	10.6093	0.035186	0.099006	0.932918	5.69542
RJ.7	0.093792	0.276007	0.196812	0.3072	0	0	0	0.064286	0	0	0	0	0	0	0	0	0	0.071804	0.103057	0.091811	0	0.30397	1.04181	1.09153	1.69691	0.893207	3.26775	0.305173	0	0.091803	0	0.117085	0.131139	0	0.226984	1.1098	0.860014	2.11014	3.83386	1.11971	0.709066	0.129474	0.932908	0	4.88612	0	0	0	0.434894
WKH.1	0.481326	22.452	15.0536	10.645	0.268622	0.311291	1.44126	0.096482	0.244307	0.206218	0.31598	0.203801	0.11261	0.719101	0.555467	0.438457	0.843077	0.477084	0.530289	0.526625	0.879892	0.941802	0.313429	0.960118	0.555978	0.602202	0.542435	1.22877	0.259896	0.6131	0.934303	0.667804	0.128336	0.117766	0.131165	0.076529	0.456217	0.264516	0.875342	0.411435	0.480003	0.976137	0.482617	0.342049	0.668282	0.281891	0.388702	0.272549	0.304727
MYJ.25	0.149719	0.048116	0.038782	0.055461	0.236472	0.236167	0.031598	2.14826	1.11298	1.84658	0.06111	4.76415	0.459944	0.207184	0.094743	0.137366	0.188013	0.105811	0.106088	0.106316	0.204185	0	0.867301	1.05724	1.11534	0.938533	4.31235	0	20.6295	0.283023	0.107989	0.479933	5.42927	5.4924	9.01677	20.531	11.486	3.78629	0.619241	0.982143	0.341289	0	0.970522	0	0.755172	0	0	0.095996	1.21116
LJ.21	0	0	0	0	0	0	0	0	0	0	0	0	0	0	0	0	0	0	0	0	0	11.9568	0.149224	0.20815	0.219175	0.427065	0	10.8251	0	0.40149	0.585959	0	0.101489	0.090499	0.160628	0	0.058359	0.092666	0	0.120839	0.141305	8.89353	0.145668	0	0.048696	0	0	0	0.114352
YM.19	3.83564	3.12229	2.75542	3.11785	0.231418	0.219842	0.273414	0.224255	0.094397	0.16692	0	0	0	5.21729	2.63862	4.48775	4.68704	2.10804	1.52481	1.32802	0.14215	0	0.091956	0.410766	0.49712	0.292276	0	0	3.50846	0.100898	0	0.349726	0	0	0	0.362185	0.239759	0	0.378346	0	0	0	0	0.131138	0.385769	0.622642	0.602258	5.65739	0.549738
HJF.18	0	0	0	0	0	0	0	0	0	0	0	0	0	0.027257	0	0	0	0	0	0	0	0	0	0	0.124905	0	7.11712	0	0	0	0	0.103096	0.100915	0.106641	0.084159	0.173737	0.15471	0	0.719719	0.044109	0	0	0.074572	0	0.677248	0	0	0	0
RJ.2	0.635467	0.606072	8.65796	0.145708	0.02548	0.019851	0.05365	0.045152	0.065492	0.054615	0	0	0	0.415781	0.873559	0.245908	0.150497	1.5074	4.21318	3.2973	0.309806	0	0	0.0539	0.03961	0.044658	0	0	0.111176	0	0	0	0	0	0	0	0	0	0	0	0	0	0	0	0	0	0	0.028202	0
HM.14	1.81065	0.272804	0.217304	0.435213	1.08916	1.1153	0	2.92796	2.42977	3.37402	0	5.02136	0	4.09795	1.36607	4.80896	3.31859	0.827678	0.580697	0.656204	0.310557	0	21.2447	20.4166	18.5495	18.597	4.94438	0	0.682673	3.90735	2.61586	19.1949	5.82005	5.4099	2.83989	27.399	23.3831	5.68973	12.8637	9.12826	4.38436	0	16.7475	0	17.7222	0	0	1.56959	19.4554
HJW.36	0.767064	2.48368	3.40152	3.00775	1.4753	1.54921	0.125402	0.149097	1.55871	0.159545	0	0.022895	0	0.757743	1.10957	0.997936	1.32435	4.96584	7.50619	7.33172	2.37284	0	0.06159	1.46187	2.46846	1.18887	0.03175	0.024959	0.116626	0	0	0.094111	0.026639	0.021389	0	0.061082	0.102913	0	0.275563	0	0	0.023375	0.027269	0.013744	0.107416	0.328852	0.058386	2.14564	0.019592
DAH.32	3.54684	21.7152	21.9687	27.7129	4.99915	5.1001	0.543343	0.341015	3.2104	0.470895	0	0.053064	0	5.03697	4.86098	5.21202	7.19286	20.0798	29.0022	32.6196	13.0053	0	0.084572	0.602158	0.783186	0.485721	0.052812	0	0.7287	0.036581	0.02115	0.141253	0	0	0	0.18279	0.426749	0.049531	0.714849	0.026031	0.022273	0	0.050125	0.389682	0.408244	3.93312	0.369473	7.84724	0.229718
JM.37	6.80656	0.573019	0.56189	0.445777	1.10724	0.997736	3.02612	0	0.374636	0.337383	1.05255	0.153492	0.141825	2.57074	3.29191	3.81231	2.03451	0.724932	0.454663	0.438579	2.18298	6.71951	6.25663	3.1741	1.70284	1.63949	0	5.06115	0.861156	9.84645	15.8777	1.54224	0.620963	0.693137	0.829385	0.536794	1.28578	3.02867	2.13608	0.85838	0.706045	4.77558	0.940064	2.85636	4.52762	0.93614	1.55112	18.5213	3.06917
BSH.17	0.091789	0.395487	0.300034	0.398348	0	0	0.157556	0	0	0	0.168445	0.109513	0.085009	0.220677	0.117373	0.344547	0.156994	0.546539	0.203332	0.141423	0.298354	5.72509	1.68534	2.26729	1.53573	1.835	0.411443	4.65013	0.888155	1.61354	2.95766	0.589692	2.05404	1.92054	2.36103	0.776864	2.13387	2.28394	0.479355	0.40591	0.770712	4.41906	0.551477	0.264966	0.396802	0	0.205981	0	2.22729
HGH.25	0.521904	0.059944	0.057264	0.11175	0.069948	0.05286	0.119626	1.20789	1.04234	1.7764	1.38133	1.02319	0.155975	0.897454	0.351965	1.31556	0.645182	0.137833	0.080421	0.024963	2.02034	0.243431	5.05826	3.0883	2.93946	3.62579	1.33117	0.202754	7.55904	3.21517	2.68291	2.30928	7.94058	9.91629	12.2764	7.35373	6.84561	3.96195	2.36243	1.4888	0.619418	0.251065	2.09017	0	3.6285	0	0.072136	0.398701	5.87643
BSH.12	1.71587	0.369863	0.261497	0.55541	11.0893	36.1101	1.404	2.06377	2.8145	2.25119	0.229581	2.13157	0.586832	2.792	1.76072	3.50348	14.3984	0.771908	0.635943	0.07197	35.0647	0.258309	0.435963	8.58408	15.3014	7.52604	9.68836	0	2.01288	4.72825	4.40971	12.5984	0.118605	0.86272	0	9.99656	11.3603	8.37006	13.1328	7.23366	6.56258	0	3.43431	0	10.0161	0	0	6.12628	0
MYJ.8	0	0	0	0	0	0	0	0	0	0	0	0	0	0	0	0.070436	0	0	0	0	0.236541	4.13515	0.61793	0.242806	0.092651	0.443822	0	3.82177	0.310316	0.205288	0.274589	0	0.139627	0.154882	0.238345	12.7953	14.2881	6.45033	0	0.234735	0	3.51421	0.249051	0	0	0	0	0	0.298704
HJF.26	0.699634	3.79297	3.04394	1.60302	0.19962	0.201626	0.610443	0.342308	0.143177	0.226934	0.046157	0.273462	0.486907	0.660314	0.749677	0.151261	0.870463	0.491367	0.470373	0.423094	0.316296	6.67185	2.20163	1.56603	2.47772	0.732285	24.1601	4.34279	1.11018	0.83375	0.227292	0.589512	0.209989	0.201456	0.363424	9.82731	5.82949	11.6658	10.7296	3.07448	2.19052	2.51006	2.69781	0.021405	19.6411	0.054827	0.084669	0.467938	1.07159
WKH.34	2.24365	11.8901	9.84063	17.8319	0.913611	0.794504	0.068696	1.0239	0.527205	1.15863	0.047384	2.20909	0.015962	4.97183	1.68705	5.05438	4.51612	6.258	3.59462	3.74095	0.615231	0.912515	13.8406	8.1083	7.6323	6.75677	0.694714	3.78657	1.5111	2.71844	1.06143	14.0295	1.955	2.09263	1.23159	9.93406	8.9278	0.450049	3.22551	1.62139	1.32533	6.66051	2.86335	0	4.18421	0.347872	0	3.76455	7.99162
NKJ.10	0.231779	0.461292	0.303181	0.116251	0.344726	0.290418	2.59806	0.322783	1.053	1.05914	1.00086	0.317954	0	0.59374	0.214825	0	0.211541	0.215961	0	0	0.205106	19.9266	0.797022	0.56156	0.284091	0	0	25.3172	2.31288	4.31571	5.94104	0.934844	0.295986	0.266327	0.184235	1.78484	6.71308	0.501777	0.306816	0.579053	0.274242	24.616	0.436692	7.77802	0.527783	1.77663	2.79826	0.172607	0.564082
YM.18	2.93762	30.9305	35.2996	45.3386	33.5775	35.0688	4.6194	42.9343	72.5161	58.924	0.11487	1.08822	0.039589	18.7831	2.79278	21.1205	18.439	54.6322	41.3219	41.7264	12.5496	0.127599	0.410621	2.74513	2.87076	2.14355	0.184143	0.339236	14.8089	0.032079	0.032613	0.159104	0.011867	0.011712	0.006566	4.7741	8.02656	1.54264	0.235158	0.01155	0.021644	0.321358	0.023935	1.03264	0.213836	32.3392	1.66068	4.24535	2.06862
HGH.14	1.31522	0.11143	0.109321	0.162041	0.210411	0.168662	0	0.261805	0.265481	0.449446	0.33188	1.28879	0.222681	0.829648	0.788219	1.49565	0.518488	0.292232	0.208744	0.164506	0.683264	0.075122	7.99489	5.71117	2.86657	7.97891	8.976	0.094078	1.21353	4.58847	4.84069	4.42231	14.3949	17.2505	21.9869	2.95603	4.27747	4.18139	5.07395	13.6162	5.40521	0	10.3823	0	7.37378	0	0	0.559604	9.97964
DJN.32	5.02647	0	0	0	0	0	0	0	0	0	0	0.259299	0.262773	0.112113	4.61339	0.190018	0	0	0	0	0	3.90673	0.165271	0	0	0	0	3.0825	0.204973	0.394835	0.135031	0.179266	0	0	0	0.259078	0.275114	0.561212	0	0	0	1.31313	0	0	0	0	0	1.30857	0.341465
HGH.2	1.36399	0	0	0	0	0.16021	0.217651	0	0.036366	0	0.222451	0.126054	0	0.591004	1.73487	0.901922	0.52596	0.20447	0.071995	0	0.653656	4.77246	2.53893	2.88884	2.31379	2.63516	5.18216	5.09308	0.527175	1.69133	3.74215	1.3221	10.9553	10.0954	10.9536	0.699547	3.54612	1.75982	2.32844	4.4173	9.81224	5.37745	5.48993	0.148907	1.25262	0	0	0.471185	1.73498
FCJ.42	0	0	0	0	0.016621	0.027266	0.044162	0.021213	0	0	0	0	0	0	0	2.37452	0	0	0.623759	0.716047	0	0.039979	0.012968	0	0	0	0	0.337213	0	0	0	0	0	0	0	0	0	0	0	0	0	0	0	0.233274	0	0	0	0	0.040691
LH.32	0.289612	0	0	0.044245	0	0	0	0	0	0	0	0	0	0.052884	0.36144	0.2361	0	4.27829	5.12998	7.8908	0	0	0.024237	0	0.082003	0	0	0	0	0	0	0	0	0	0	0	0	0	0	0	0	0	0	0	0	0	0	0.094961	0
RJ.39	3.34203	3.03817	4.61436	1.55529	0.582743	0.906957	0.465609	0.223518	0.145987	0.272942	0.366194	0.608269	0.645172	2.69077	2.83979	1.51609	4.46462	3.48945	1.63278	2.05897	0.906331	0.299037	2.76054	1.99699	2.97117	3.50977	0.649533	0.594609	0.73841	3.92357	1.24896	10.5554	0.155312	0.776467	0.168539	0.402595	0.883967	0.485155	8.24798	3.5169	8.31794	0.175092	2.75271	0	2.16612	0	0	0.792995	2.07844
HJF.24	0	0	0	0	0	0	0	0	0	0	0	0	0	0	0	0	0	0	0	0	0	0	0	0	0	0	5.67924	0	0	0	0	0	0	0	0	0	0	0	0	0	0	0	0	0	0	0	0	0	0
JTM.59	0	0	0	0	0	0	0	0	0	0	0	0	0	0.369488	0	0.437137	0.279567	0	0	0	0	0	5.30396	2.15884	1.31942	1.93983	0	0	0.178581	0.186143	0.183461	0.428675	1.1632	0.940566	0.545836	0	0.134138	0	0.329281	1.80347	1.55539	0	2.25431	0	0.396319	0	0	0	4.59218
DAH.16	0.904355	2.81436	2.67842	2.96024	0.157405	0.154399	0.600503	0.093133	0.290067	0.183872	0.227434	1.35989	0.512342	0.491658	1.07989	0.657642	0.464204	1.77108	1.47852	1.25816	3.04192	0.258411	0.173656	0.404394	0.268349	0.39649	0.321721	0.304973	2.79439	0.31801	0.406147	0.357109	0.091251	0.088281	0.104504	0.455666	1.38549	0.340915	0.45407	0.196347	0.256464	0.247775	0.215009	2.44121	0.247691	11.4471	3.51436	0.225039	0.308882
LJ.16	0	0	0	0	0	0	0	0	0	0	0	0	0	0.160325	0	0.139956	0	0	0	0	0	11.561	0.243955	0.227358	0	0	0.147057	9.15845	0	1.03846	1.69291	0.225929	5.87703	5.89384	6.55665	0	0.205629	0.261484	0.143987	0.105514	0.073726	7.84512	0.094054	0	0.200473	0	0	0	0.348888
DJN.2	48.5532	11.2747	10.6481	15.5633	14.5086	13.4763	1.35516	5.43666	8.84784	9.17418	0.202268	3.44235	0.214888	40.6423	27.3637	50.315	31.9905	49.8089	35.4504	34.9286	0.145915	0	1.55195	4.14247	2.98129	4.10498	0.259763	0	4.24116	1.45471	1.16126	3.61296	0.048945	0.053594	0.058635	8.70599	13.8528	2.06761	3.62957	0.297888	0.244046	0	0.339314	0.10726	4.00909	6.00149	0.103848	14.6166	3.69309
LJ.6	0.090066	0	0	0	0	0	0	0	0	0	0	0	0	0	0	0.15891	0	0	0	0	0	12.7828	0.324875	0.333769	0.181114	0.654446	0	11.6237	0	0.2933	0.293249	0.118587	0	0	0.0578335	0	0.072159	0.308362	0	0.233915	0.037988	8.00966	0.188676	0	0.143193	0	0	0	0.306202
HM.16	7.15513	3.08276	3.05245	5.49116	2.48334	2.04078	4.40663	4.55894	1.43319	4.60689	0	0	0	5.15999	2.18	20.1881	2.82346	2.27042	2.69945	2.42791	1.5793	0	0.251395	0.413587	0.118573	1.0777	0	0	1.55653	0.277521	0.184238	0.170069	0	0	0	0.077911	0	0.095862	0.517071	0	0	0	0	0.48983	1.73656	16.735	1.59432	23.3326	0.853642
YM.5	34.2847	7.36116	8.02046	7.44195	1.8293	1.86187	0.768382	0.108839	0.638781	0.283922	0.322702	0.231204	0.133934	81.8295	42.9836	102.059	93.4293	57.8966	71.6199	77.6354	0.974301	0.628858	3.05846	62.8745	63.5843	51.998	0.582358	0.97156	0.87423	1.19296	1.32077	4.03653	0.244121	0.231347	0.302258	1.39098	5.71748	0.664156	7.34213	0.498574	0.889696	0.851037	0.636693	0.518732	4.51929	0.971171	0.419448	44.8397	3.05173
HJF.1	0.372051	0	0.16207	0	0	0	0	0	0	0.105575	0	0.703184	0.085376	0.502095	0.419153	0.326667	0.245345	0.184707	0.106447	0.079745	0.376756	0	4.2443	1.31341	1.24718	1.86442	9.26801	0	0	1.06284	1.39169	1.61131	0.422765	0.927986	0.256586	0.62734	1.74157	0.551224	9.66606	1.85449	3.24156	0	1.9754	0	9.97073	0	0	0.244221	0.619518
HEM.12	0.148786	0	0	0	0	0	0	0	0	0	0	0	0	0	0.112996	0	0	0	0	0	0	0	0.094096	0.364075	0.500139	0.306295	7.43572	0	0	0.553913	0.334659	0.228598	0	0	0	0	0	0	0.285402	5.25517	5.37179	0	5.65506	0	0.363091	0	0	0	0.057293
FCJ.6	0	0.171911	0.201373	0.184605	0.26758	0.278444	0.036797	3.58977	3.37101	3.63039	0	0.175668	0	0	0	0	0	0.127835	0.152005	0.120199	0	0	0	0	0	0	0	0	0.20765	0	0	0	0	0.016465	0	0	0	0	0	0	0	0	0	0	0	0.77624	0.030278	0	0
HM.47	0	0	0	0	0.039997	0.685725	9.37866	0.129783	0	0.169858	0	0	0	0.150517	0	0	0	0	0	0	0	0	0.336362	0.502551	0.271749	0	0	0	0	0	0.409597	0	0	0	0	0	0	0	1.44161	0	0	0	0	1.46362	1.51633	0.460994	3.36903	0	0.17615
FCJ.4	0.627021	0.056165	0.031459	0.081726	0.946485	0.761311	0.195288	3.92371	6.08541	5.95143	0.068651	4.02487	0.204991	0.40642	0.589843	0.526342	0.280612	0.038633	0	0	0	0	0.606543	1.00707	0.886794	0.954186	1.32665	0	0	0.37576	0.263208	1.56523	7.13889	7.14496	2.34211	0.603794	1.05337	0	2.93717	0.66237	0.877014	0	0.985866	0	3.20472	0	0	0.111329	1.07534
DAH.35	0.033982	0	0	0	0	0	0	0	0	0	0	0	0	0	0.0727185	0	0	0	0	0	0	0	0	0	0	0	0	0	0	0	0	0	0	0	0	0	0	0	0	0	0	0	0	0	0	0	0	0	0
JJ.5	0	0.069097	0.098322	0.117646	0.247079	0.231073	0	0	0.040384	0	0	0	0	0	0	0	0	0.074959	0.099926	0.071685	6.68145	0	0	0	0	0	0	0	0	0	0	0	0	0	0	0	0	0	0	0	0	0	0	0	0	1.20375	0	0	0
WKH.13	0.865555	6.79537	5.53997	9.34514	0.142347	0.12371	0.33997	0.174133	0.110376	0.374732	0	0	0	0.079575	0.363605	0.510368	0	0.811417	0.525634	0.448764	0.39707	2.20056	0.414903	0.206172	0	0.361394	0	2.89807	4.63252	0.331789	0.279684	0.093077	0.079468	0.090752	0.225672	0	0.111874	0.25066	0.100577	0	0	2.90457	0	0.344678	0.212447	1.12708	1.12162	0.971888	0.237175
NKJ.7	0.017468	0.282907	0.33263	0.216706	0.040902	0.034806	0	0.005471	0.039465	0.005936	0	0	0	0.006021	0	0.021092	0.021581	0.176082	0.23055	0.216645	0.913879	0	0	0.03792	0.030457	0.018611	0.004991	0	0	0	0	0	0	0	0	0	0.020378	0	0	0	0	0	0	0	0.012636	0.057173	0.010359	0.016171	0
HGH.7	0	0	0	0	0	0	0	0	0	0	0	0.105445	0	0	0	0	0	0	0	0	0	0	0.133899	0.120651	0.167841	0.050964	0.649836	0	0.142438	0	0	0.165387	6.65735	7.1215	5.14397	0.345285	0.280749	0	0.13878	0.070198	0.098423	0	0.144998	0	0.087959	0	0	0	0.128941
MLJ.15	1.62978	4.97755	4.45955	3.02895	119.46	113.002	45.2154	3.77992	23.5581	6.58299	0.077234	0.098986	0.028954	12.8444	1.66104	17.8256	15.0817	1.18926	3.17729	3.02223	4.83577	0.231516	0.158308	1.53707	0.759624	1.83434	3.88625	0.298106	0.194247	0.152815	0.22732	0.849082	0.048401	0.03496	0.043928	0.133433	0.404822	0.114865	0.793671	0.111506	1.09596	0.20468	0.254989	0.132512	0.217301	0.420575	0.130194	3.67606	0.749535
FCJ.34	0.035944	0.254357	0.307168	0.309965	4.8109	5.13928	2.31638	4.55156	3.01347	4.48756	0	0.133238	0	0	0.056431	0.012532	0	0.089268	0.081456	0.063628	8.67264	0	0.018251	0.020276	0.049177	0.020745	0.033697	0	0.990846	0	0	0	0.019587	0	0	0.039498	0.047717	0	0.018708	0	0	0	0	1.67452	0	17.6718	7.59409	0.021369	0
QJ.41	2.81021	0.426052	0.493754	0.655947	1.46153	1.3955	0.270119	16.292	14.4117	25.3139	4.1627	13.2408	2.6105	0.98474	1.97532	1.63468	0.668644	0.178401	0.12851	0	0.351539	0	4.4139	7.61841	5.47038	10.2408	33.6492	0	0	6.44231	6.08809	6.8051	5.08107	5.94177	6.67728	5.41468	7.54871	4.94166	10.7613	14.7335	11.1094	0	15.6149	0	12.8555	0	0	1.08645	7.264
HJW.12	0.051007	0	0	0.019574	0	0	0	0	0	0	0	0.047195	0	0.143386	0	0.217551	0.067695	0.059704	0	0	0.150996	0.453442	0.832728	0.616301	0.372016	0.507808	0.417217	0.64217	0.774108	0.344516	0.406932	0.262751	20.9115	18.7207	17.3571	0.375253	1.13156	0.162217	0.296453	0.306411	0.273744	0.648141	0.294969	0.081182	0.303133	0	0.064874	0	0.661967
HJF.25	0.114933	0.323334	0.340054	0.304671	0.33058	0.378159	0.179985	0.289509	0.453393	0.279476	0.031293	0.283763	0.036403	0.121527	0.190463	0.056504	0.101747	0.176685	0.218304	0.213703	3.07208	0.099144	0.082105	0.189783	0.290969	0.176551	13.8963	0.091549	0.163686	0.103342	0.020105	0.172727	0.205041	0.186166	0.17517	0.376685	0.278925	0.085388	0.291693	0.105044	0.121112	0.052109	0.154081	0.056485	0.186935	0.548715	0.237024	0.077397	0.079741
JTM.14	2.46443	0.14218	0.111768	0.140027	0.391612	0.356146	0.118213	0.988571	1.38466	0.921565	2.3653	2.03915	0.108476	23.014	2.05799	16.0876	24.8422	0.248173	0.362454	0.289495	1.04703	1.37242	104.836	59.6421	78.1142	44.8707	0.710915	1.54034	4.47787	43.8881	22.8012	83.4663	3.15425	2.39233	4.27353	33.5589	24.4656	12.5616	62.212	31.4378	12.0773	1.62399	28.5481	0	48.8285	0	0	5.37496	94.259
FCJ.26	10.9581	12.9818	13.6784	13.0366	33.614	32.9842	4.08494	17.1409	40.0745	16.8515	0.198621	6.80945	0.370633	13.9404	9.21466	17.4489	16.5072	38.7952	42.9228	44.288	0.30599	0.055612	1.57431	5.92689	8.59705	5.63901	0.164897	0.184517	7.76281	2.82164	1.22136	13.853	0.036762	0.044855	0.028836	21.8007	36.5213	2.07874	3.08942	0.021521	0.073384	0.199412	0.058592	0.114007	1.7386	3.79137	0.238	18.2519	2.51152
HGH.42	0.476467	0	0	0	0.695608	0.761497	0	1.26112	1.62894	1.21422	0	1.5684	0	1.57235	0.381149	1.71667	1.51504	0.240472	0.336782	0.308605	0	0	4.41108	6.86503	9.52919	6.18224	1.95173	0	0	1.83614	0.515511	8.83169	10.9271	11.4401	2.42861	3.40767	4.23249	0	11.113	0.584955	2.19007	0	2.17724	0	6.14479	0	0	0.164177	3.62419
HJF.32	0.66232	3.61972	2.83983	1.32964	0.281213	0.290354	0.783052	0.260303	0.107917	0.221899	0.115685	0.45165	0.757765	0.665864	0.708253	0.181585	0.920521	0.2634	0.338668	0.363029	0.610887	5.1788	1.6425	0.860704	1.48252	0.451278	38.8932	3.50424	5.798	0.736015	0.160261	0.47735	0.251829	0.236239	0.42554	6.67644	3.62149	9.85237	13.7269	1.91904	1.08242	2.41271	1.5423	0.095833	26.0948	0.151163	0.196828	0.366933	0.687567
HJW.2	0	0	0	0	0	0	0	0	0	0	0	0	0	0.069987	0	0.094791	0	0	0	0	0	0	2.36157	2.45288	2.73951	1.95137	0.114723	0	0	0.818481	0.415011	3.48828	4.3156	3.6085	2.89676	0	0.133881	0	4.55151	1.38538	2.73698	0	2.00954	0	3.57633	0	0	0	1.00869
HJH.12	0	0	0	0.071272	0	0	0	0	0	0	0	0	0	0	0	0	0	0	0	0	0.154078	0	0	0	0	0	0	0	0.615135	0	0	0	0	0	0	0	0	0	0	0	0	0	0	0	0	0	0	0	0
LJ.3	0	0	0	0	0	0	0	0	0	0	0	0	0	0	0	0.038366	0	0	0	0	0	13.7429	0.152801	0.086333	0.050196	0.13578	0	12.0839	0	0.249891	0.429844	0.037008	0.082108	0.080362	0.094659	0	0.053971	0.06574	0.052248	0.070771	0.06847	12.8556	0.100344	0.088353	0.057425	0	0	0	0.136444
MLJ.33	0.673822	0.131244	0.118228	0.212426	5.59211	5.0349	5.33557	0.862381	0.752553	0.943866	2.43002	2.64495	1.28088	0.20422	0.567128	0.440304	0.200296	0.14324	0.167838	0.151806	0.214222	0.414648	0.228029	0.495955	0.529641	0.83684	2.73237	0.277633	0.327931	0.694696	0.614963	0.580684	0.381545	0.441722	0.590336	1.35371	1.52974	2.86674	0.638894	1.28466	0.356179	0.273102	0.983904	0.063255	0.748373	0.080702	0.07753	0.318585	0.473275
XMJ.15	0.064693	0.183837	0.169191	0.151051	0.513722	0.541611	0.387113	0.059822	0.30515	0.101479	1.65003	1.09255	0.080527	0.071259	0.076108	0.074626	0.050407	0.113021	0.127116	0.120901	0.188348	0.061865	0.051217	0.125571	0.077415	0.086733	0.106187	0.094959	0.062923	0.065662	0.089549	0.066587	0.057931	0.026736	0.032953	0.023375	0.064453	0.029675	0.100865	0.058196	0.051987	0.060255	0.054214	1.48914	0.067019	3.742	1.30394	0.067538	0.067555
HJF.22	16.1093	0.390611	0.349225	0.529073	1.62885	1.56977	0.237262	6.09444	4.78513	6.57644	7.22611	28.86	8.95355	42.5503	9.89345	57.3239	34.3541	0.452797	0.360604	0.343284	2.65184	0.726599	43.8576	59.4761	57.6534	65.0776	49.5972	0.674056	0.636793	39.3154	32.6517	42.7298	2.39238	2.80068	4.35871	14.6507	11.0242	10.8418	63.9383	25.2417	13.0942	0.530856	31.7735	0	77.8826	0.0626895	0.013481	15.6937	53.9346
YM.12	5.5636	2.87288	2.83746	4.79885	0.272936	0.3043	0.007674	0.044181	0.554037	0.067463	0	0.114637	0	8.12833	7.60281	11.8305	16.2824	0.417423	0.667246	0.74729	0.140257	0.01644	0.0420885	0.07942	0.188639	0.090834	0	0.107315	0.055064	0.037641	0.010196	0.236028	0	0	0	0.127506	0.41722	0	0.767058	0.00889	0	0.101192	0.007428	0	0.219156	0.009889	0	9.46529	0.247219
WKH.44	0	3.33998	2.73486	11.2547	0.310135	0.41482	0.03656	0.041593	0.440139	0.044193	0	0	0	0.035156	0.026898	0.093222	0.109086	1.95728	3.04798	2.98549	0.188336	0	0	0.026907	0.054849	0.041373	0	0	0	0	0	0	0	0	0	0.060453	0.082942	0	0	0	0	0	0	0	0	0.251163	0.066795	0	0
LJ.11	0.864565	0.036635	0.02446	0.028288	0.013398	0.03468	0.033107	0.014371	0.013446	0.012222	0.0541	0.030225	0.025663	0.276375	0.894573	0.256975	0.244131	0.01676	0.026788	0.01776	0.065104	13.9191	0.48766	0.164915	0.145487	0.14147	0.624376	9.58546	2.60966	0.608238	0.427297	0.204846	0.213068	0.192414	0.273716	0.253049	0.297144	0.79088	0.252183	0.188836	0.174336	6.67068	0.222253	0.01018	0.335253	0.007994	0.016903	0.273259	1.13619
HEM.3	0.068001	0.006056	0.026949	0.00992	0.013317	0.012082	0.01048	0.008168	0.009963	0.009675	0.01725	0.018975	0.0264	0.024532	0.039511	0.039444	0.017693	0.008984	0.008848	0.009748	0.032652	0.02317	0.040877	0.011536	0.031703	0.034193	0.029786	0.034018	0.016248	0.053386	0.024603	0.059163	0.022559	0.022097	0.023363	0.0313	0.018765	0.02598	0.073806	20.1737	28.2416	0.024408	27.9969	0.007245	0.075669	0.010499	0.005795	0.02011	0.035321
RJ.11	0	8.45365	6.98156	6.84149	0	0	0	0	0	0	0	0	0	0	0	0	0	1.0919	1.36542	1.71629	1.93509	0	0.0093845	0.278705	0.347439	0	0	0	0	0	0	0	0	0	0	0.135991	0	0	0	0	0	0	0	0	0	0	0	0.194687	0
WKH.27	0.102452	7.78917	6.14269	9.52477	1.61797	1.79124	0.738906	2.54557	0.764001	2.64324	0	0.331193	0	0.176029	0.058122	0.235177	0.175456	5.18515	2.95086	2.48051	0.572269	0.226748	0.152062	0.064727	0.082722	0.067684	0.159822	0.24569	6.05606	0	0	0.089053	0	0.029795	0.027075	0.505074	0.437419	0.09636	0.028843	0.026025	0	0.313624	0.044877	3.08243	0.059129	3.67789	3.43655	0.152487	0.063781
JTM.46	0	0	0	0	0	0	0	0	0	0	0	0	0	0.31208	0	0.426562	0.287479	0	0	0	0	0.38103	4.24116	2.03788	1.54195	1.88291	0	0.486155	0.219545	0.098805	0.171859	0.770329	1.28682	1.21057	0.966205	0	0.188087	0	0.644784	1.12046	0.766957	0.487632	1.14603	0	0.581967	0	0	0	2.31961
MLJ.10	0.090088	0.078576	0.094835	0.096559	15.2342	15.4151	20.5963	0.718885	0.701715	0.634765	0.095596	1.11167	0.287201	0.508314	0.095501	0.188154	0.452543	0.054	0.089178	0.10336	0.156783	0.060785	0.142415	0.388422	0.646627	0.383333	0.638905	0.053621	0.064336	0.151447	0.05708	0.551321	0.363102	0.361316	0.229666	0.41567	0.283362	0.067103	0.58472	0.178143	0.242942	0.034253	0.239299	0.014454	0.518169	0.055878	0.025057	0.060826	0.193483
JTM.44	0.704205	0	0	0	0	0	0	0	0	0	3.19202	0.845911	0.063677	6.10531	0.632368	8.092	3.95883	0	0	0	1.76502	0.945123	29.1574	15.7979	11.3413	15.3459	0.362217	0.922421	9.83581	7.15595	8.17556	4.95416	3.02036	4.27198	5.22797	0.373017	0.778812	0.479687	2.68299	4.5375	1.77287	1.29915	5.68821	0	3.98944	0	0	0.522802	30.5424
HJF.4	155.567	107.903	109.861	81.7884	0.642877	0.628637	0.132432	0	0	0	0	0	0	8.82798	185.694	10.5002	14.4811	1.01657	3.96906	4.32989	4.23348	0	0	0.177219	0.265192	0.163981	6.49812	0.03474	0	0.076701	0.050319	0.570767	0	0	0	0	0	0	1.09874	0	0	0	0	0	0.804497	0	0	74.3369	0.22847
HTM.30	0	0	0	0	0	0	0	0	0	0	0	0	0	0.308043	0	0.405957	0.227428	0	0	0	0	0	4.13846	1.9081	0.847059	1.90276	0	0	0.110649	1.03462	0.693766	0.828276	0	0	0	0	0	0	0.251055	1.20517	0.142985	0	1.17513	0	0.635998	0	0	0	5.466
HEM.15	1.93564	0.108487	0.076033	0.195152	0	0	0.104595	0.067264	0	0.103936	0.613435	0.344573	0.255244	2.14595	0.887677	13.5622	1.4814	0	0	0	0.358451	1.59254	4.07842	3.22539	2.12694	10.6177	3.07606	1.93285	0	11.6002	14.9004	3.66077	4.5085	4.73475	6.9381	1.88942	2.23964	8.93411	7.50066	12.0873	5.97691	1.79531	10.1959	0	11.1152	0	0	0.850725	11.234
HJH.28	0	0.606521	0.626683	0.822077	0	0	0	0	0	0	0	0	0	0	0	0	0	0.191289	0.18261	0.192147	1.13798	0	0	0	0	0	0	0	0.102968	0	0	0	0	0	0	0	0	0	0	0	0	0	0	0	0	0.466471	0	0	0
WKH.21	0	3.61126	3.44338	4.89766	2.98066	3.11093	1.67595	2.50627	1.251	2.66757	0	0	0	0	0	0	0	2.19667	1.67943	1.66391	2.59747	0	0	0	0	0	0	0	0	0	0	0	0	0	0	0	0	0	0	0	0	0	0	0.139316	0	6.97038	0.913397	0	0
JTM.48	0.415054	0	0	0	0	0	0	0.331455	0.426708	0.451015	0	0.366936	0	2.29809	0.324162	2.27414	1.85019	0	0	0	0.520945	0	12.8522	8.10364	8.59576	6.70047	0.85236	0	1.268	0.508127	0.268692	4.93583	4.76467	4.54353	3.09042	4.29597	4.18804	0	4.70379	2.44071	1.74066	0.302546	3.84184	0	6.1357	0	0	0.635986	7.73245
WKH.9	0.872864	67.9143	54.6668	36.8577	0.118855	0.115023	0	0	0.036524	0	0	0	0	0.120924	0.899838	0.108926	0.144916	0.443608	1.27753	1.45786	2.36419	0	0	0.046204	0.040341	0.040939	0.144761	0	0	0	0	0	0	0	0	0	0	0	0.057237	0	0	0	0	0	0	0	0	0.551335	0
WKH.19	1.23591	147.395	59.218	33.6127	0.370864	0.441892	0.697473	0.239275	0.141165	0.158519	0.040774	0.290298	0.517028	1.11816	1.52417	0.32396	1.37513	0.843643	2.18097	2.15189	0.917829	0.822217	0.409282	0.303065	0.581324	0.35469	3.37836	0.460458	0.527056	0.122095	0	0.210663	0.076777	0.052908	0.121257	0.739308	0.441567	0.852989	2.53078	0.479867	0.406795	0.338349	0.426511	0.156174	4.50044	0.341076	0.321468	0.801859	0.215892
JJ.23	0.366293	2.55434	2.70006	4.11497	0.246667	0.226468	0.046992	0.027919	0.066355	0.035771	0	0	0	0.246801	0.346301	0.275742	0.303376	0.926848	0.830408	0.835255	14.7415	0	0.024962	0.258685	0.288143	0.203745	0.063072	0	0.081641	0	0	0.016981	0	0	0	0	0.033601	0	0.109266	0.012562	0.01727	0	0	0.046381	0.099651	1.19923	0.042398	1.09162	0.019689
JTM.33	0.22024	0	0	0	0	0	0	0.448388	0.536377	0.712217	0	0.627078	0	0.653753	0.183761	0.705494	0.544935	0	0	0	0.075429	0	4.33663	2.9899	3.10198	2.54658	0.637604	0.050442	3.47153	0.591836	0.268718	2.53677	1.75624	1.53609	1.32621	3.51357	3.94219	0.031984	3.68338	1.28473	0.919175	0.159663	1.3321	0	4.53582	0	0	0.224556	2.56447
HQM.4	0.688389	0	0	0	0	0	0	0	0	0	0.063286	0.097916	0	1.09546	0.536965	1.6807	0.803718	0	0	0	0.107471	0.06646	3.41542	2.66488	2.09801	3.47536	0.352166	0	0	7.05586	9.1168	3.95858	0.049148	0.086338	0.112736	0.37826	0.418787	0.488205	2.916	2.03667	1.12706	0	1.69591	0	4.42371	0	0	0.523836	5.41011
NLJ.4	0.182829	0	0	0.049538	0.225816	0.224633	0.030498	2.26798	3.04322	3.03886	0.831962	51.5619	3.07676	0.392628	0.170823	0.448403	0.262136	0	0	0	0	0	0.431916	0.801909	0.888936	0.846115	0.468926	0	0	0.284094	0.227322	1.33625	0.60941	0.68264	0.381063	0.234901	0.447174	0	1.79047	0.622084	0.642391	0	0.853137	0	2.11836	0	0	0.118723	0.576364
QJ.21	0	1.15358	1.38121	1.59097	0.768769	0.78368	0	3.04147	6.62338	3.98489	0	0.024975	0	0	0	0	0	0.058272	0.057341	0.061457	0	0	0	0	0	0	0	0	0	0	0	0	0	0	0	0.044881	0.08174	0	0	0	0	0	0	0	0	0.101319	0	0	0
NLJ.2	0.005197	0.014578	0.003858	0.007611	0.010373	0.02349	0.041133	0.012138	0.007511	0.014925	21.3556	3.00812	12.2752	0.022933	0.011534	0.010336	0.01136	0	0	0.004592	0	0.018515	0.013133	0.031085	0.025446	0.011722	0.157779	0.016299	0.018627	0.030525	0.023059	0.009106	0.005139	0.011401	0.012665	0.014998	0.017977	0.01634	0.020892	0.018819	0.008799	0.042974	0.020059	0.01601	0.024664	0.004377	0.02257	0.00489	0.00984
HJD.12	0.356716	8.43769	9.30843	10.0648	5.60379	5.20449	2.1821	2.86433	4.4942	4.86624	0.328053	0.294836	0.032675	1.5899	0.326564	1.76222	1.24345	29.3387	19.9137	19.2027	2.38799	0.169751	0.295004	0.549817	0.530394	0.646374	0.429003	0.242588	0.6463	0.330447	0.458404	0.54136	0.192487	0.174149	0.157734	0.500085	1.22275	0.19341	0.716777	0.296532	0.508348	0.242204	0.395648	4.5136	0.484687	10.3555	4.81189	0.260062	0.347445
BSH.1	0.140877	0.425588	0.368463	0.442505	0.067652	0.065969	0.2906	0.023551	0.071366	0.102518	0.156497	0.141434	0.104618	0.294085	0.167044	0.409531	0.222881	0.719742	0.267617	0.202986	0.347038	7.09361	1.89321	2.59204	1.72429	2.20262	0.449752	5.3247	0.790214	1.90916	3.47554	0.63668	2.42914	2.09663	2.83712	0.746592	2.16198	2.48756	0.612045	0.493778	0.825379	4.9876	0.59113	0.351615	0.579612	0.076073	0.269339	0.054154	2.56235
FCJ.21	1.8768	0.223762	0.230467	0.174661	0.950475	1.06883	0.411238	18.8411	13.0622	15.5903	2.25458	21.2149	2.34371	3.66446	1.70404	2.51846	2.99535	0.809825	0.922821	0.837372	0.175602	0	2.41435	9.69328	15.257	8.91882	10.4684	0	0.170089	4.72366	1.40749	15.3941	4.78797	4.75279	2.9083	4.50363	3.5323	0.694713	14.7614	3.73062	6.21402	0	5.21357	0	13.9868	0.064839	0	1.03533	4.55041
JM.27	7.55498	15.1078	15.3785	15.8291	3.48394	3.35623	0.549352	1.2784	2.51208	1.2828	0	0.03735	0	28.6543	7.67408	28.9894	33.6715	18.6327	13.4458	12.136	0.31257	0.007554	0.389493	3.13652	4.41922	2.29494	0.081573	0.026661	0.707834	0.063731	0.040196	0.586375	0.035677	0.030294	0.018813	0.302041	0.471293	0.033032	1.66077	0.020266	0.05109	0.027612	0.048776	0.118073	0.941377	2.53363	0.480976	20.3532	0.883807
HJW.41	1.35965	0	0	0.091191	0.133511	0.133675	0	0.67882	0.570019	0.777859	0	1.17237	0	1.64177	0.937408	1.86412	1.2321	0.28026	0.220975	0.261718	2.70865	0	2.58372	2.27309	2.28983	1.70173	4.55456	0	1.62745	0.425666	0.298127	1.54259	15.4183	15.1762	8.41672	10.3551	8.38723	1.45332	1.4838	1.12804	0.787802	0.029441	2.33905	0	1.79617	0	0	0.412991	2.30875
JTM.17	0.32935	0.046592	0.020412	0.063382	0.018267	0.044188	0	0.266947	0.160748	0.240416	0	0.305914	0	1.40394	0.234035	1.57676	1.1326	0.157504	0.121091	0.092096	0.193521	0.113617	7.57625	4.51962	4.44027	3.95556	0.447139	0.314425	1.70521	0.623182	0.337027	3.22465	1.83897	1.62027	1.2439	3.20848	2.41862	0.298322	2.1278	1.56486	0.895908	0.579414	2.31266	0	3.10151	0	0	0.366407	5.36325
HEM.16	2.32086	0.039298	0.044518	0.066223	0.276741	0.220319	0	0.874668	0.879835	0.868933	0	1.67738	0	1.26034	1.62989	1.32693	1.03647	0.421396	0.381168	0.341157	0.784938	0	2.72503	9.09355	10.633	7.06893	5.21452	0.111799	1.02579	0.44724	0.216521	2.0752	6.25297	5.1813	1.99613	9.56637	7.57647	0.904569	2.60436	11.6351	17.2894	0.170237	33.5547	0	2.60565	0	0	1.14333	2.07563
LJ.14	0	0	0	0.032438	0	0	0	0	0	0	0	0	0	0.043295	0	0.142031	0.028983	0	0	0	0.02965	11.7512	0.191091	0.353651	0.19257	0.531814	0	21.4803	0.169435	0.246177	0.40995	0.058825	0.23028	0.244226	0.252232	0	0.102775	0.132848	0.053469	0.090181	0.042111	33.174	0.09548	0.095849	0.080324	0	0.032803	0	0.200203
LH.11	0.050438	0.466019	0.568245	0.563162	0.040051	0.035413	0	0	0.030518	0.008098	0	0	0	0	0.069402	0.022271	0.012409	14.1968	17.6255	20.1534	0.168359	0	0	0.024039	0.026882	0.023275	0	0	0.109612	0	0	0	0	0	0	0	0.04097	0	0.027421	0	0	0	0	0	0	0.071441	0	0.075636	0
HGH.24	0.408039	0	0.022773	0.10917	0	0	0.02283	0.140604	0.212104	0.291801	0.127398	0.224706	0.098214	1.1022	0.311902	1.95239	0.731002	0.076415	0	0	0.619632	1.74874	8.70544	3.82315	2.29327	4.82589	0.8884	2.28028	1.88296	1.7004	2.16784	2.36968	22.5854	23.0274	33.264	0.754068	1.36908	1.80498	2.17782	2.7502	1.51673	2.38452	2.18811	0.138888	2.4942	0	0.089071	0.24293	6.734
WKH.2	0	5.31341	5.66886	6.89687	0.845709	0.834494	0	0.659806	2.73765	0.515166	0	0	0	0.040483	0	0	0.104219	1.19908	2.12428	2.3775	0	0	0	0	0	0	0	0	0	0	0	0	0	0	0	0.047937	0.156451	0	0	0	0	0	0	0	0	0.157898	0	0	0
HJF.28	3.64066	0.174693	0.172944	0.338688	0.54371	0.509405	0.084296	2.74767	2.42282	4.05716	2.138	17.4421	2.47266	1.88004	2.53375	3.17195	1.42761	0.700074	0.57618	0.597933	0.896128	0.079924	14.2876	19.2555	15.9045	23.1518	84.2682	0.181769	1.53988	19.448	18.1278	16.4164	53.1396	64.1014	75.9199	22.0518	25.1133	11.6024	24.0876	50.4086	25.5204	0.138652	38.9248	0	36.0749	0	0	1.94078	18.1067
HJF.17	0.082359	0	0	0	0	0	0	0.065293	0	0	0.919808	0.451112	1.09473	0	0	0.177559	0	0	0	0	0.162855	0	1.1557	0.958122	0.527257	1.64842	10.7968	0	0.65341	1.25719	1.34072	0.944519	0.636885	0.788244	1.76036	5.94856	3.4549	13.968	0.586284	2.51423	0.853258	0	2.79895	0	0.977037	0	0	0	1.85934
HJW.8	4.69124	0	0	0	0	0	0	0	0	0	0	0	0	0.08319	3.65536	0.103058	0.090067	0	0	0	0	0.100173	0	0.092892	0.090046	0.061247	0	0.048884	0	0	0	0	0	0.026356	0.023951	0	0	0	0.021202	0	0.0112	0.063282	0	0	0.022595	0	0	2.00107	0.017537
JM.4	48.5062	0	0	0	0	0	0	0	0	0	0	0	0	0.184928	53.7859	0.247169	0.164289	0	0	0	0	0	0	0	0	0	0	0	0	0	0	0	0	0	0	0	0	0	0.294156	0	0	0	0	0	0.346961	0	0	15.2137	0
HTM.46	0.46407	0	0.033251	0.024601	0.093288	0.084778	0	0.458884	0.400096	0.469388	0.468254	0.882221	0.183043	5.78136	0.275466	9.23215	5.05656	0	0	0	0.066763	0.163525	7.81814	10.0514	12.2543	17.1596	0.640106	0.200246	0	3.91052	3.90543	6.00557	0.185176	0.139078	0.210685	0.426689	0.371554	0.532138	4.7324	4.06058	2.71918	0.139924	3.94064	0	4.87555	0	0	0.709051	11.1669
HJF.7	5.79415	0	0.052928	0	0	0.080281	0.139271	0	0.02742	0.067891	0.114105	0.324144	0.110711	0.253453	4.76097	0.306505	0.146371	0.054919	0	0	1.45272	0.221189	0.50689	0.97699	0.5633	1.13199	48.4156	0.211491	0.100349	0.792373	1.00265	0.626685	0.405803	0.40419	0.314422	0.163768	0.382429	0.288979	1.26153	3.22487	4.52711	0.200075	3.61055	0.041624	0.926651	0	0.065358	0.183627	0.524532
HGH.18	0.854404	0.061551	0.03502	0.030279	0	0	0	0.0517	0.092637	0.090314	0.186437	0.220558	0.344361	0.903327	0.737729	1.21802	0.917601	0.833419	0.46691	0.378881	2.14819	0.556887	5.91235	3.16162	2.9599	3.16449	2.51879	0.548748	3.22562	0.711624	1.05273	3.64722	5.82114	5.76865	12.2471	7.52655	6.44362	13.2417	3.95327	1.06861	1.05889	0.739483	2.26382	0.265328	4.02199	0.067799	0.226992	0.69642	2.84525
MDM.15	0.151825	0	0.264935	0	0	0	0.274597	0	0	0	0	0	0	2.60716	0	0.230105	0.120059	0	0	0	0.198096	0.108441	0.233123	14.4674	0.231188	0.8518	0.313523	0.210317	0	0.362938	14.2066	0.126285	0.141429	0	0.878649	0	0.155784	0	0.132945	0.221271	0.32155	0.216049	8.32474	0.52337	0.106143	0.131916	0.424463	0	0.695415
JTM.51	0.286246	0.055404	0.095191	0.048848	0.106339	0.150456	0.303064	0.069543	0.152945	0.129445	0.124658	0.10955	0	6.02564	0.334167	7.46052	4.81289	0.146	0.093366	0.093297	0.262889	0.136585	5.30268	7.15583	6.54864	6.90318	0.599149	0.220736	0.073009	4.71283	4.9008	5.24797	0.327306	0.254862	0.160478	0.257026	0.781661	0.189295	3.3493	1.69758	2.36232	0.171255	2.27833	0.110882	3.35827	0.05181	0.081112	0.483943	5.264
HJD.4	0.101433	0.057123	0	0.053495	0	0	0.175527	0	0	0.03404	1.24659	0.07393	0.290795	0.134712	0.101096	0.681762	0.084632	0.050323	0	0	0.347958	8.13588	0.439199	0.248723	0.071155	0.673971	0.20074	8.40117	1.81937	3.42463	4.77721	0.129394	0.478221	0.661648	1.06619	0.124379	0.260095	0.98288	0.167308	0.312097	0.091204	18.4055	0.276116	0.631595	0.311524	0.131968	0.297917	0.056158	0.434776
LJ.19	0.034766	0.014275	0.016129	0.032741	0	0	0.03504	0.006851	0	0.0193	0.070032	0.053969	0	0.049201	0.034584	0.088648	0.024648	0.017153	0.013021	0.011378	0.045368	22.2662	0.168196	0.141495	0.08555	0.189258	0.069615	17.3264	0.081605	0.141753	0.21901	0.096608	0.207707	0.181659	0.18133	0.0814	0.158943	0.22133	0.117083	0.133818	0.117939	15.9879	0.15048	0.224482	0.099582	0.018131	0.064572	0.029214	0.163956
HGH.27	12.7227	0.143091	0.095961	0.20125	1.48136	1.34311	0.161746	8.85237	5.96128	8.73687	0.589827	7.91901	0.533511	8.28445	6.82296	9.32268	6.39773	1.20233	1.28251	1.00152	6.40396	0.136645	32.5228	19.2745	13.3513	19.9953	9.62344	0.22488	28.619	12.8572	9.52125	20.1277	71.2506	82.0628	76.037	64.4882	35.5406	30.6597	23.6484	13.5155	2.36673	0.488598	15.53	0	42.9238	0	0	7.48149	28.8289
XMJ.9	0.186304	0.17317	0.164544	0.142222	3.22769	3.00981	3.6785	0.541278	2.5346	0.973742	2.07576	2.17181	0.310096	0.292929	0.211813	0.387996	0.254645	0.217708	0.190248	0.160467	0.151824	0.214919	0.432945	0.97899	0.819321	0.86907	1.17307	0.296066	0	0.833488	1.10909	0.812482	0.167464	0.180961	0.211869	0.118018	0.525671	0.179984	0.918379	0.466861	0.669025	0.290742	0.488936	0	0.600054	0.037906	0.036786	0.139485	0.493068
MYJ.34	0	0	0	0	0	0	0	0	0	0	0.266984	6.00834	0	0.467743	0	0.449725	0	0.200011	0.181512	0	0.465872	0	2.04406	1.00726	0.657932	0.67526	1.90295	0.319743	0.805242	0	0.197431	1.24963	13.5581	13.715	6.75176	4.38391	11.8774	1.20389	3.44485	0.615457	0.482305	0.665832	0.756157	0	3.22034	0	0	0.424952	1.44968
HTM.4	0.118122	0	0	0	0	0	0.025233	0	0	0	0	0.020158	0	1.15338	0.091012	1.49739	0.976974	0	0	0	0.029863	0.459245	6.54454	4.5362	5.41082	4.71266	0.150467	0.246022	0	4.80436	3.16606	2.13882	0.059898	0.06109	0.061364	0.085516	0.148176	0.293561	1.63987	1.50639	1.47129	0.159723	1.65966	0	1.79909	0	0	0.119089	13.2076
HM.52	2.16287	0	0	0	0.052978	0.106097	0.283194	0	0.076637	0.084968	0	0	0	1.742	1.66897	2.06828	1.64959	0.309708	0.207127	0.187688	0.107216	0	0.26325	0.454487	0.344408	0.509563	0.340321	0	0	0.319888	0.340834	0.703983	0	0	0	0	0.417292	0	1.30651	0.219457	0.43754	0	0.289034	0	0.951025	0	0	10.8325	0.245147
DJN.23	16.6919	0.508108	0.484689	0.699896	0.512312	0.485957	0.105063	0.436326	0.74188	0.629102	0.084632	0.347299	0.026566	0.411866	9.00101	0.675416	0.353151	0.276142	0.272547	0.250248	0.049689	0.042188	0.233703	0.314626	0.219795	0.378484	0.401078	0.025932	0.066409	0.35886	0.328279	0.456467	0.216973	0.195357	0.29462	0.197363	0.268224	0.251167	0.768807	0.438978	0.224633	0.025953	0.340479	0	0.968645	0.077312	0	8.5536	0.338599
FCJ.24	0	0	0	0	0.852242	1.5811	1.53051	0.665027	0.232358	1.0804	0	0.101286	0	0	0	0	0	0	0	0	4.23133	0	0	0	0	0	0	0	0.441796	0.749446	2.0094	0.203597	0	0	0	0	0	0	0.314776	0.720769	0	0	0	0.234109	0	0.067913	0.389279	0.093666	0
HTM.28	0.049486	0	0.01437	0.01231	0	0.004295	0	0.032905	0.01249	0.030863	0	0.071515	0	1.45634	0.028074	1.75693	1.63793	0.009554	0.007408	0.012978	0.12354	0	13.04	7.33845	9.99889	9.33345	0.126671	0	0.557138	0.569646	0.361099	2.39796	0.358697	0.336617	0.447711	0.118017	0.097652	0.07127	2.15602	2.71251	1.44422	0	4.0178	0	2.28335	0	0	0.111602	11.8783
HGH.29	0	0	0	0	0	0	0	0	0	0	0	0	0	0	0	0	0	0.058428	0.04309	0	0	0	1.18109	0.35659	0.408687	0.31745	0.261771	0	2.15429	0.121035	0	0.56607	5.48171	5.11475	6.99147	2.92264	1.74343	0.598654	1.01729	0.221255	0.070206	0	0.277293	0	1.44254	0	0	0.040487	0.653944
HJF.11	0	1.53235	1.59047	1.5967	0.220377	0.217702	0	0.101258	0.207601	0	0	0	0	0.091309	0	0.081667	0.148843	2.16396	2.57068	2.39494	1.16951	0	0	0	0.120114	0	4.09332	0	0	0	0	0	0	0	0	0	0	0	0	0	0	0	0	0	0	0.220038	0	0.051264	0
HJW.6	9.20337	2.41029	1.85428	2.09464	12.2706	10.924	4.99683	8.72952	5.23587	6.09856	4.13002	14.4015	2.6691	12.9929	8.51469	4.97854	12.9987	2.68256	2.31996	2.03198	9.15906	3.21354	28.0657	18.9337	23.7562	9.83013	8.4357	0.982542	61.3467	34.7856	14.284	23.0661	15.26	14.7966	26.1412	40.4409	22.4555	44.5817	29.5346	15.7364	8.06916	0.792196	14.624	0.312766	31.3562	3.53968	1.88805	8.83799	35.9196
LJ.23	0	0	0	0	0	0	0	0	0	0	0	0	0	0	0	0	0	0	0	0	0	7.88043	0.198706	0	0	0.162311	0	6.42694	0.841763	0.803589	0.974982	0	0.190368	0.137827	0.447668	0.526529	0.482427	2.55797	0	0.7824	0.183218	5.93575	1.01246	0	0.143518	0	0	0	0
DAH.30	0.087509	3.27833	2.88156	4.77906	1.91404	1.81334	0.475955	1.65982	1.46937	1.5261	0	0.080717	0.007825	0.040799	0.132408	0.037633	0.050696	2.00175	1.27345	1.26446	1.77601	0.007299	0.030323	0.044527	0.057259	0.023173	0.060875	0.022239	0.518535	0.013663	0	0.030954	0.076661	0.057718	0.051988	0.096423	0.083084	0.023912	0.056193	0.019025	0.02139	0	0.026966	0.506989	0.029406	6.40765	2.73459	0.035168	0.028954
FCJ.1	0.966204	2.10654	1.85423	2.42265	28.735	26.5723	2.57935	8.0256	11.5742	11.4315	0	1.87691	0	0.53509	0.868179	0.576535	0.48301	0.446884	0.249175	0.228502	0.09452	0	0.27732	0.509145	0.567911	0.499446	0.082135	0	0.154651	0.423041	0.34508	4.44125	0.087482	0.060024	0.023528	0.804308	1.11012	0	0.232406	0	0.044774	0	0.0965185	0	0.216472	0.60699	0	1.12701	0.111573
HGH.4	0	0	0	0	0	0	0	0	0	0	0	0	0	0.100504	0	0.191048	0	0	0	0	0	0	0.210277	0	0	0.214323	0	0	0	0	0	0	11.4073	9.81643	2.94166	0	0	0	0.219511	0	0	0	0	0	0.227412	0	0	0	0.147701
HTM.38	0.405891	0.241364	0.346812	0.243416	0.190236	0.209556	0.618682	0.08178	0.262044	0.226815	0.665295	0.465167	0.245834	2.53764	0.437656	3.26833	1.93988	0.386852	0.287916	0.302967	0.532326	0.471818	3.99857	5.50781	4.11222	4.24172	1.0791	0.653258	0.248945	1.22781	1.35896	2.73379	0.31216	0.293303	0.299767	0.172786	0.529791	0.258502	3.54496	1.015	1.88148	0.552255	1.31216	0.311814	2.53936	0.156424	0.268229	0.2981	3.31803
DAH.37	0.149884	0	0	0	0	0.057944	0.224236	0.151047	0.137505	0.308874	0.37716	0.205591	0.1994	0.096641	0.158292	0.165289	0	0	0	0	0	0	0.071635	0.17493	0.238837	0.172697	0.380617	0	0	0.132262	0.264629	0.098178	0.184428	0.118898	0.127896	0	0.07473	0.087722	0	0.069252	0.089902	0	0.074171	0	0.111571	0	0	0	0.114037
DAH.8	0.047905	0	0.004949	0.023273	0.007869	0	0.01022	0.009307	0	0.00948	0.014184	0.016181	0.010177	0.034653	0.067713	0.036641	0.028264	0.013426	0	0.013096	0.012806	0.027384	0.034343	0.03158	0.045966	0.04169	0.06364	0.018313	0.015853	0.035925	0.052741	0.041214	0.029324	0.010867	0	0.024888	0.048632	0.025056	0.039671	0.296156	0.095493	0.017003	0.308646	0	0.04517	0	0.010272	0.007787	0.035621
JJ.41	0.299382	1.13331	1.07052	1.49973	1.0516	1.13249	0.106743	0.121376	0.330958	0.11456	0	0	0	0.559758	0.304009	0.460631	0.729094	1.04156	1.10088	1.02626	6.47393	0	0	0.204782	0.241575	0.116618	0	0	0	0	0	0	0	0	0	0	0	0	0.060407	0	0	0	0	0	0	1.09942	0	0.870024	0
FCJ.38	0.39172	0.227946	0.257293	0.325111	14.9271	13.9093	1.52109	20.7902	37.034	34.0542	0.401177	8.8063	0.535197	0.219992	0.202635	0.353652	0.186415	0.2095	0.186787	0.149014	0.066547	0	0.214211	0.352127	0.212049	0.37386	0.284229	0	0.162934	0.269129	0.251162	0.314131	0.188751	0.200767	0.238171	0.449788	0.703654	0.271953	0.306017	0.376034	0.267541	0	0.295115	0.061044	0.334756	2.05597	0.039979	0.314089	0.3409
JTM.61	0.096723	0	0	0	0	0	0	0	0	0	0	0	0	0	0.086544	0	0	0	0	0	0	0	2.36182	0.663776	1.01742	0.644466	0.074038	0	0	0.238919	0	2.51834	0.094658	0.062842	0	0.411515	0.557274	0	1.75503	0.197638	0.625329	0	0.646357	0	1.2664	0	0	0	0.445311
DAH.24	0	0.664781	0.84888	1.30025	0	0	0	0	0	0	0	0	0	0	0	0	0	0.08832	0.153506	0	2.53718	0	0	0	0	0	0	0	0	0	0	0	0	0	0	0	0	0	0	0	0	0	0	0	0	0	0	0	0
DAH.26	0	0	0	0	0	0	0	0	0	0	0	0	0	0	0	0	0	0	0	0	0	0	0	0	0	0	0	0	0	0	0	0	0	0	0	0	0	0	0	0	0	0	0	0	0	0	0	0	0
LH.31	3.69474	0.662366	0.717952	1.08741	0	0	0	0	0	0	0	0	0	2.46904	3.45066	2.63894	2.80254	4.45744	4.44532	3.99932	2.50321	0	0	0.021861	0.150983	0	0	0	0	0	0	0	0	0	0	0	0	0	0.465683	0	0	0	0	0	0.31911	0.891412	0	10.9572	0
BSH.9	0	0	0	0	0	0	0.264048	0	0	0	0	0	0	0	0	0	0	0	0	0	0.787447	3.29311	0	0	0	0	0	1.95211	0.399531	0	0	0	0	0	0	0.451867	0.361171	0.894351	0	0	0	1.32998	0	0	0	0	0	0	0
HTM.27	0.042223	0.007394	0.009833	0.008566	0.005015	0.009287	0.017576	0.006961	0	0	0	0.010284	0	1.26382	0.040637	2.07216	1.29605	0.00615	0.002782	0.003397	0.132171	0.148934	11.1159	5.24108	7.14524	8.27479	0.083236	0.117949	0.5395	3.65959	1.92232	2.75074	0.058458	0.054265	0.080356	0.094366	0.069551	0.049838	2.28976	2.88251	1.78068	0.063797	3.35249	0	3.61483	0.00678	0	0.163312	12.1472
MLJ.18	0.12154	0.021944	0.033932	0.018941	8.93099	9.89818	1.76667	0.021636	0.0228995	0.013778	0	0.03806	0	0.074658	0.114309	0.056435	0.060955	0.022298	0.025324	0.020153	0.023181	0.032368	0.154601	0.401547	0.451932	0.322828	0.650912	0.033316	0	0.168567	0.0956595	0.386913	0.06784	0.066066	0.086516	0.125408	0.19695	0.102685	0.387599	1.13265	1.81966	0.03362	1.34167	0	0.271954	0	0	0.074885	0.134447
HJF.5	0.432692	0	0	0	0	0	0	0	0	0	0	0.665251	0.518287	0	0.532371	0	0	0	0	0	0	0	0.071279	0.186669	0.354065	0.152619	3.96186	0	0	0.081271	0	0.245862	0.197147	0.245095	0.297255	1.00412	0.878128	0.898854	0.230374	1.17439	0.949208	0	0.68765	0	0.07057	0	0	0	0.161427
HM.6	7.46175	10.2629	8.46303	8.23267	18.2762	18.4995	11.2922	13.4654	5.03967	10.61	0.025744	0.170458	0.024089	65.9131	5.0942	45.6648	67.8863	11.2702	8.33565	7.14453	0.633355	0.020838	0.534122	1.66121	2.21557	1.24729	0.077101	0.031537	9.61192	0.328335	0.132952	0.824739	0.100742	0.102821	0.057507	1.26272	0.813852	0.24023	1.26553	0.039242	0.042056	0.01822	0.074231	1.05372	1.37599	7.67001	5.68029	24.8251	6.24302
BSH.10	0.058962	0	0	0	0	0	0	0.06229	0.071382	0.107757	0.062639	0.038773	0	0	0	0.099899	0	0.057119	0.056753	0.023548	0.053461	0.059394	0.174737	0.28256	0.172057	0.420106	0.320961	0.087233	0	0.117834	0.266521	0.210009	0.070954	0.036966	0	0.197688	0.465633	0.236492	0.373181	0.171149	0.289541	0	0.222117	0.123868	0.331229	0	0	0	0.156409
HEM.14	0	0	0	0	0	0	0	0	0	0	0	0.070278	0	0	0	0	0	0	0	0	0	0	1.00653	0.366458	0.349994	0.403203	2.14396	0	0.2688	0.294478	0.035671	0.674255	2.9339	2.97952	2.78496	1.81039	1.1659	0.209486	0.410103	9.34906	7.98726	0	14.0143	0	0.55694	0	0	0	0.785538
HM.36	13.1889	28.2567	24.9935	23.7964	43.8244	39.4293	23.3115	61.4934	22.5419	46.7692	0.389093	2.53292	0.385106	18.4135	10.2954	8.42329	17.6212	13.4271	9.95824	8.14387	2.62884	0.060755	0.877476	2.06225	2.38175	1.07108	0.158342	0	7.84334	1.93819	0.829717	1.35254	0	0	0	4.36742	2.0359	4.22944	2.1068	0.100099	0	0	0.082235	2.43311	2.60835	23.3457	19.9014	24.9312	2.73016
WKH.23	0	4.82218	4.44454	5.02539	0.100504	0.112182	0.291303	0.039586	0.035899	0.041044	0	0	0	0	0	0	0	0.115127	0.080208	0.049217	0.663541	0	0	0	0	0	0	0	0	0	0	0	0	0	0	0	0	0	0	0	0	0	0	0.112405	0	0.101952	0.166522	0	0
HJW.43	0	0	0	0	0	0	0	0	0	0	0	0	0	0.055107	0	0.028878	0.05592	0	0	0	0	0	1.16249	0.669973	0.851668	0.589495	0	0	0	0.168698	0	1.95866	0.138718	0.143101	0.013071	0.065826	0.071703	0	1.09227	0.408231	0.694872	0	0.964756	0	0.844937	0	0	0	0.87969
NLJ.5	0.503701	0	0	0	0.094404	0.093503	0	3.71696	1.8155	3.26257	0.712419	16.7009	2.63544	0.870865	0.309307	0.725779	0.697408	0.12529	0.108852	0.079523	0	0	2.73357	4.94461	3.40291	5.81656	4.37184	0	2.58589	5.64044	2.98468	6.1406	2.93283	3.43946	4.28182	19.1389	7.66365	8.33	7.00369	4.13973	1.03745	0	3.50581	0	10.2858	0	0	0.609717	4.02405
HJW.58	0	0	0	0	0	0	0	0	0	0	0	0	0	0	0	0	0	0	0	0	0	0	0.189856	0	0	0	0	0	0	0	0	0	2.35562	2.83583	3.30412	0	0	0	0	0	0	0	0	0	0	0	0	0	0.16015
HJW.29	1.26869	0.153993	0.09725	0.109127	0.097718	0.107005	0.202379	0.101292	0	0.061318	0.635207	0.225993	0.507962	1.40936	1.20619	0.874833	1.51657	0.35013	0.291401	0.230345	0.701319	24.7865	4.20254	3.88488	4.95759	2.89552	3.89429	18.3963	3.68186	10.0063	5.7222	3.65515	6.32636	6.53471	9.92981	2.34165	1.26632	4.12643	2.31334	7.67225	4.42967	17.2656	6.28259	0.071825	2.83719	0	0.088304	0.387361	5.18839
MLJ.21	0.153564	0.07025	0.086552	0.06332	29.6557	29.6224	67.033	1.4656	1.26774	1.31244	0.078379	1.42246	0.446551	0.513264	0.15472	0.22913	0.544806	0.049586	0.068516	0.09796	0.102009	0	0.101147	0.270928	0.410099	0.200771	0.344823	0	0.045499	0.134591	0.01766	0.34467	0.159811	0.144333	0.110574	0.259067	0.186124	0.039979	0.462832	0.077984	0.142165	0	0.117985	0	0.434981	0.037144	0	0.086475	0.13704
QJ.31	2.87284	0.613687	0.573592	0.796782	19.8709	18.3982	3.50077	17.0639	19.3913	25.5129	0	0.415734	0	15.5948	2.16531	16.531	13.3931	0.638086	0.311695	0.242317	1.4029	0	0.41037	1.55284	1.62902	1.34632	0	0	15.2108	0	0	0.210899	0	0	0	0.47784	0.749364	0	0.445412	0	0	0	0	4.69222	0.502786	61.4905	22.9573	3.94881	0.913923
HM.18	17.3633	5.49056	5.34318	7.58928	1.57395	1.28375	0.198278	1.07791	1.86533	2.49193	0.135825	0.407962	0.079704	5.62038	8.5443	7.60778	3.01311	3.17068	2.10667	2.25631	1.11001	0.060304	0.79695	1.64754	0.893526	1.72273	1.23935	0.124879	0.305997	0.893563	0.90722	0.914358	0.548098	0.721082	0.906576	0.383384	0.749612	0.550972	1.8551	1.17571	0.864637	0.095619	1.20001	0.040439	2.08437	3.41035	0.032332	18.7609	1.19379
RJ.19	0.355813	0.053028	0.086016	0.083887	0.608635	0.62034	0.079339	1.76145	2.99771	2.02317	0	0.259723	0	19.4741	0.307678	20.4808	22.4829	0	0	0	0	0	1.2102	0.639286	0.878121	0.495205	0	0	0	0	0	0.074069	0	0	0	0.778565	0.721538	0	0.133688	0	0	0	0	0.132339	0.074897	1.72168	0.297923	0.609418	1.37688
LH.6	0.275689	2.66848	3.09447	3.97793	0.572333	0.530407	0	0	0.188708	0	0	0	0	0	0.346024	0.055738	0	7.66432	9.75682	10.1201	3.75396	0	0	0.099974	0.126206	0	0	0	0	0	0	0	0	0	0	0	0	0	0	0	0	0	0	0	0	0.603711	0	0.625173	0
QJ.33	0.572765	6.05855	5.35939	7.37145	9.57448	10.1173	4.49053	7.91265	4.6967	6.74698	0	0.117472	0	0.529404	0.523709	0.493375	0.599567	3.53903	2.79457	2.70853	27.7271	0	0.03789	0.325292	0.472269	0.285435	0.126421	0	1.50154	0	0	0	0	0	0	0.139423	0.142178	0	0.158053	0	0	0	0	1.77628	0.11642	16.9069	7.99432	1.55008	0
JZJ.4	1.35249	0.131181	0.106609	0.178917	0.0868645	0.085738	0	1.51007	1.51682	3.23311	3.45731	2.10766	0.150771	2.30425	0.983256	2.98261	1.50967	0.644326	0.281084	0.214856	2.28014	3.13813	7.90935	5.54056	4.6396	5.14684	2.08023	3.67781	53.0133	3.67266	4.10551	2.67299	20.8786	23.9397	30.171	8.87506	15.3692	3.21975	2.70046	1.78702	0.950646	5.26723	2.16429	0	3.54619	0	0	0.767542	8.68909
HGH.36	0.529172	0.084798	0.126065	0.105706	0.218991	0.311267	0.486477	0.083174	0.16631	0.189615	0.204796	0.180259	0.021542	0.449347	0.517743	0.506078	0.38172	0.323144	0.194426	0.219359	0.492426	0.163421	0.709252	1.33671	1.10779	1.4812	5.27258	0.267713	0.130292	0.809085	0.916749	1.26391	9.247	10.454	5.41024	0.521844	1.53154	0.269884	1.4508	0.724948	1.34158	0.244086	1.13025	0.184984	1.09225	0.045085	0.179744	0.325914	0.725548
DAH.22	0.067334	0.018191	0.014094	0.025814	0.017811	0.012724	0.029662	0.037044	0.023549	0.066614	0.066738	0.036408	0.005842	0.036163	0.123766	0.07404	0.02759	0.020188	0.004713	0.005586	0.032757	0.64987	0.081916	0.077847	0.066251	0.085049	0.06749	0.680549	0.076813	0.03366	0.09227	0.0658155	0.049487	0.060383	0.056289	0.064123	0.110148	0.081635	0.045611	0.074441	0.048115	0.956529	0.100257	0.059552	0.034277	0.02049	0.040326	0.016776	0.068123
JJ.13	0	0.13023	0.089784	0.265839	0	0	0	0	0	0	0	0	0	0	0	0	0	0	0	0	3.82828	0	0	0	0	0	0	0	0	0	0	0	0	0	0	0	0	0	0	0	0	0	0	0	0	0	0	0	0
MYJ.29	0.363575	0	0	0	0	0	0	0.281661	0.433789	0.593156	0	0.478614	0	1.38485	0.249271	1.64229	0.967483	0	0	0	0.328761	0	2.20917	4.08443	3.52902	2.88647	2.18283	0.272317	0.482325	0.294727	0.253736	4.46068	1.43702	1.70574	0.952721	10.1884	18.7572	0.445359	4.73751	1.3784	1.11217	0.410878	1.87649	0	4.48641	0	0	0.500948	0.757206
JJ.7	0.378476	17.8189	15.044	16.0484	0.077125	0.085411	0.117671	0.08932	0	0.030432	0	0	0	0.34046	0.267448	0.208749	0.416951	2.3376	3.0491	3.7158	16.6876	0.072186	0.334799	1.18276	1.68405	0.63321	0.137907	0.093433	0.167069	0	0	0	0	0	0	0.725238	0.565977	0.360753	0.094044	0	0	0.11579	0	0.095101	0.072004	0.335287	0.374649	0.880308	0.039683
JJ.10	0.094677	1.8904	1.68691	5.60195	0.248326	0.311516	0.027783	0.059111	0.137898	0.055749	0	0.012536	0	0.360466	0.19909	0.598648	0.623147	1.76904	1.72506	2.02378	12.8735	0	0.026365	0.206669	0.335011	0.220974	0.073501	0	0.027183	0	0	0.019898	0.019223	0.011789	0.012552	0.039581	0.077222	0	0.079467	0	0	0	0	0.023853	0.023528	0.302005	0.034872	0.154394	0.026604
HEM.19	0.960973	0	0	0	0	0	0	0	0	0	0	0.193258	0	0.104916	0.797255	0.214803	0	0	0	0	0.457175	0	0.390778	1.17994	0.80647	1.27283	32.4185	0	0	1.11521	1.04384	0.847211	0.12961	0.027862	0	0	0.351353	0.123219	1.13609	21.5087	36.0577	0	28.6538	0	1.20505	0	0	2.5e-06	0.423075
HJH.11	0.023737	0.546659	0.745654	0.855058	0.201463	0.176104	0.037485	0.079463	0.058146	0.064898	0	0.027047	0	0	0	0	0	0.161831	0.211267	0.238494	4.88731	0	0.013808	0.044826	0.073799	0	0.180377	0	0	0	0	0	0.040373	0	0	0.064751	0.053333	0	0.048076	0	0	0	0	0	0	0.530752	0.107386	0	0
HJF.19	2.06168	0.07795	0.10102	0.098768	0.320848	0.252289	0.033139	1.05042	1.3575	1.17375	0.235192	0.524628	0.0257	0.316718	1.56349	0.331168	0.24889	0.1562	0.130522	0.130515	0.28233	0.0103905	0.632081	1.27888	1.74832	1.13503	28.5545	0	0	1.28888	0.755814	3.53792	0.334446	0.272232	0.264865	1.74205	2.38923	0.469021	2.56986	2.26175	3.07985	0.042038	3.47221	0	2.0491	0.012007	0	0.732589	0.596835
HGH.31	1.20263	0	0.006769	0.019707	0.015945	0.028071	0.033364	0.144064	0.207698	0.221412	0.037382	0.275382	0	0.93641	0.845832	1.09829	0.557339	0.054621	0.053392	0.041804	1.09878	0.236396	1.2272	2.49861	1.77631	1.71344	1.69981	0.216734	0.268865	0.310131	0.344757	3.07614	11.9864	13.8662	13.5442	0.742031	1.90726	0.136813	5.18018	0.71584	0.589797	0.243073	0.796783	0.019758	4.40163	0	0.030942	0.410338	0.524693
DAH.12	0.720893	4.35198	4.89586	7.56831	0.23051	0.206861	0	0	0.087324	0	0	0	0	0	0.970065	0	0	11.3845	8.54267	10.5326	2.1658	0	0	0.253451	0.118944	0.095951	0	0	0	0	0	0	0	0	0	0	0	0	0	0	0	0	0	0	0	1.56723	0	1.76481	0
JTM.62	0	0	0	0	0	0	0	0	0	0	0	0	0	0.258495	0	0.320352	0.201539	0	0	0	0.377176	0	4.99746	1.9194	1.42046	1.75978	0.056934	0	0.668546	0.852603	0.600204	1.47809	0.434875	0.43095	0.438958	0	0	0	0.984619	0.932099	1.04635	0	1.03176	0	0.925253	0	0	0	2.10714
JTM.53	0.025317	0	0	0	0	0	0	0	0	0	0	0.010587	0	0.620394	0	0.895056	0.703081	0	0	0	0.204954	0	6.8668	2.8008	2.28103	4.20931	0.185237	0	0.377869	0.369838	0.158886	0.962923	0.251414	0.200361	0.277577	0.155976	0.077647	0.053408	0.881213	1.63577	0.355421	0	2.18419	0	1.27823	0	0	0.057563	5.57534
DAH.10	0.082319	0.556939	0.743473	0.94038	0.021017	0.025597	0	0.00709	0.062786	0.019481	0	0.00865	0	0	0.173793	0.006429	0	0.124159	0.110581	0.113422	0.464151	0.025334	0.026164	0.078802	0.077279	0.100399	0	0.076623	0.046767	0	0	0	0	0	0	0.023804	0.086127	0	0	0	0.024533	0.062456	0	0	0	0.079452	0	0.050581	0.022619
DAH.2	1.0002	0.376606	0.488115	0.310322	0.196939	0.252666	0.577874	0.107761	0.324134	0.227867	1.11687	0.638771	0.336195	0.327032	1.03249	0.504848	0.31261	0.444039	0.396155	0.367254	0.533204	0.423809	0.381618	0.86817	0.704283	0.811565	0.954066	0.543258	0.245689	0.821334	1.01064	0.800952	0.223927	0.233753	0.202796	0.168225	0.716273	0.259186	0.96328	0.53457	0.698077	0.413024	0.511093	0.282783	0.600471	0.20141	0.260456	0.240083	0.458887
YM.44	2.04783	0.03349	0.046768	0.05016	0.050432	0.044267	0.183778	0.297306	0.243662	0.464792	0.715899	0.16559	0.357833	5.47133	1.45141	10.8041	4.18441	0.071395	0.033474	0.022818	0.034713	2.00223	0.559449	2.88642	2.38663	3.81384	0.672959	2.03418	0.0363865	1.21566	1.67654	0.449193	0.181641	0.185051	0.250203	0.263612	0.246004	0.792513	0.671209	2.27427	1.57358	2.28199	2.01308	0.042049	1.07318	0	0	1.51065	1.03833
WKH.33	1.37609	35.1368	25.7544	18.5318	1.57784	1.46191	0.773441	0.194851	1.08355	0.335058	0.036371	0.145659	0	11.1558	1.23045	15.473	14.1177	1.17952	4.09757	3.89894	5.72531	0.242408	0.111488	1.67979	0.643531	4.96869	5.27129	0.351171	0.198639	0.054743	0.105846	1.6434	0	0	0	0.109855	0.427254	0.083569	0.918671	0.064001	3.91893	0.280114	0.149889	0.129071	0.143294	0.526014	0.136238	1.92842	0.735919
LJ.18	0	0	0	0	0	0	0	0	0	0	0	0	0	0	0	0	0	0	0	0	0	11.0623	0.083612	0.562271	0.596645	0.607914	0	4.52737	0	0.556869	0.584249	0.406189	0	0	0	0.606767	0.760633	1.1007	0	0	0	2.48268	0	0	0	0	0	0	0
HTM.21	0.36423	0	0.034227	0.03593	0.030217	0.023111	0	0.077025	0.217361	0.092544	0.111107	0.292613	0	1.20455	0.304811	1.30991	1.22055	0.06946	0.074247	0.082501	2.23117	0.286299	5.11345	4.3601	5.71921	3.56787	1.17677	0.379579	0.134565	2.0506	1.3988	6.34238	1.17638	1.02017	1.20366	5.60945	7.47894	3.42323	5.01393	1.23248	1.70014	0.600671	1.44023	0	3.12768	0	0	0.347569	4.43815
HQM.16	0	0	0	0	0	0	0	0	0	0	0	0	0	0.501002	0	0.616498	0.291444	0	0	0	0	0.37766	2.15453	1.29429	0.608299	0.682069	0	0.369814	0	6.99424	8.35161	0.711497	0	0	0.19193	0	0	0	0.725605	0.700183	0.573677	0.325759	0.819052	0	1.16417	0	0	0	1.60082
HEM.8	1.58648	0	0	0	0	0	0	0.578793	0.256431	0.52198	0	0.326008	0	22.1036	1.14655	22.6401	18.7688	0	0	0	0.101696	0	127.455	79.1313	83.9896	66.3172	0.460257	0.138319	0.336733	10.0833	5.88043	63.7823	1.03217	0.867256	0.485312	4.67445	3.33412	0.369043	38.3926	23.353	12.1985	0.456248	35.3297	0	55.2662	0	0	4.28707	90.069
JTM.37	0.168866	0	0	0	0	0	0	0	0	0	0	0.063392	0.044918	0.188478	0.187501	0.273421	0.130265	0	0	0	0	0.648707	3.89926	2.56297	2.25018	2.17274	0.341298	0.366599	0	0.887088	0.942326	1.72712	0.253032	0.2726	0.239033	0.270207	0.529816	0.186236	1.857	1.11669	1.34727	0.214596	1.88923	0	2.04564	0	0	0.013654	3.49422
DAH.19	0.174924	0.985557	1.61515	1.3678	0.69464	0.663068	0.109367	1.26113	6.37238	2.00332	0.051151	0.152775	0.017529	0.08424	0.315952	0.088812	0.124025	0.214844	0.203711	0.252305	2.49284	0.047667	0.050808	0.032721	0.059012	0.074383	0.105934	0.094744	0.278577	0.007272	0.014257	0.053801	0.015223	0.014128	0.021399	0.340402	0.937292	0.066711	0.069301	0.025193	0.023579	0.128597	0.044186	0.049426	0.039418	0.242403	0.059598	0.08741	0.036368
HJH.17	0.502454	0	0	0	0	0	0	0	0	0	0	0	0	0	0.225737	0	0	0	0	0	0.305424	0	0	0	0	0	0	0	0	0	0	0	0	0	0	0	0	0	0	0	0	0	0	0	0	0	0	0.19815	0
HJF.16	0.116375	0	0	0	0	0	0.123787	0.081107	0	0.133698	0.516783	0.195892	0.300005	0	0	0	0	0	0	0	0	0.393678	0.056207	0.145697	0.064776	0.084026	6.32715	0.384434	0	0	0.064407	0	0.135375	0.053185	0.135175	0	0	0.303256	0	0.14157	0	0.365575	0.150582	0	0	0	0	0	0
YM.43	7.52888	5.81667	5.99707	6.58057	3.55876	3.50956	0.393658	0.182742	1.00926	0.216156	0	0	0	5.06638	8.05401	5.21529	6.97335	11.5489	14.2047	12.6881	12.7097	0	0.223407	3.86617	4.77069	2.90873	0	0	0.057995	0	0	0.185657	0	0	0	0.35103	0.723965	0	1.03646	0	0	0	0	0.181351	0.668339	4.52943	0.243707	16.1787	0.185871
HJW.27	0	0	0	0	0	0	0	0	0	0	0	0	0	0.263907	0	0.372961	0.213544	0	0	0	0	0	3.98739	2.18767	1.70509	1.81017	0.146621	0	0	0.299872	0.254689	0.649845	5.65018	4.98161	3.84509	0	0.213943	0	0.480826	1.2311	1.30823	0	1.49069	0	0.452151	0	0	0	3.39481
FCJ.41	0.425352	20.6208	21.5506	17.7302	1.97943	1.94985	0.273715	0.737696	2.08287	0.908688	0	0.083696	0	0.417916	0.39155	0.429436	0.59775	16.3838	18.6954	18.1741	5.18904	0	0.061974	0.43925	0.682988	0.346378	0.310118	0	0.636749	0	0	0	0	0	0	0.157416	0.215142	0	0.066858	0	0	0	0	0.159806	0	4.65987	0.664259	0.623063	0
JJ.16	0.005938	7.91791	7.48783	11.2333	0	0	0	0	0	0	0	0	0	0	0	0	0	0.226126	0.382183	0.542261	12.9058	0	0	0	0	0	0	0	0	0	0	0.005561	0	0	0	0	0	0	0	0	0	0	0	0	0	0.00341	0	0.003224	0.003245
XMJ.12	1.17858	0	0	0	1.0967	1.08837	0.634026	0	0	0	6.14589	1.85782	0	3.01582	0.890558	4.41216	2.29557	0.435765	0.190657	0	1.83669	0	12.1106	6.98993	6.56035	7.44762	1.73724	0	0	6.42306	5.86661	2.44562	0.671026	0.764787	1.2513	0.321741	0.338216	0	2.70744	2.61171	0.883605	0	4.22876	0	4.15641	0	0	0.646152	15.0891
HGH.19	0.227831	0	0	0.022678	0.431922	0.416638	0.026767	1.32137	1.19125	1.6561	0	1.05342	0	0.046662	0.156989	0.064909	0	0.348604	0.28784	0.282165	1.79844	0	0.147936	0.128735	0.09821	0.126459	0.900176	0	0.377282	0.033891	0.047702	0.070949	7.22721	7.42342	9.01635	4.07559	4.26011	1.37429	0.122731	0.115667	0	0	0.112312	0	0.133639	0.031479	0	0	0.268669
MYJ.26	0	0	0	0	0	0.068162	0	0	0	0	0	0.450667	0	0	0	0	0	0	0	0	0	0	0.680141	3.26893	4.48095	3.28644	2.52222	0	0	0.56989	0.043953	3.57232	3.20499	2.79973	0.938424	5.2675	9.21826	0.426705	3.38474	0.383618	1.07868	0	0.762144	0	2.41888	0	0	0	0.378017
HGH.26	0	0	0	0	0	0	0	0	0	0	0	0	0	0	0	0	0	0	0	0	0	0	0	0	0	0	0.152256	0	0.384887	0	0	0	5.81336	4.81293	6.16392	0.193987	0.177974	0	0	0	0	0	0	0	0	0	0	0	0
JTM.39	0.095588	0	0	0	0	0	0	0	0	0	0	0	0	1.05259	0	1.7616	0.634076	0	0	0	0	0.293699	4.85574	2.99702	1.01235	4.04258	0.149326	0.398066	0	5.20637	7.72016	1.70348	0.730242	0.762096	1.0155	0.239202	0.300939	0.316573	2.17531	1.20097	0.552681	0.466978	1.39271	0	3.4795	0	0	0.300006	7.446
YM.24	7.45138	0.193152	0.270169	0.202855	0.458405	0.671004	1.46744	0.250408	0.482486	0.527278	0.367475	0.19783	0.057846	24.9042	6.4764	28.1257	19.6571	0.616717	0.483281	0.565341	0.957557	0.416535	1.5074	11.3933	8.75195	9.6334	1.65359	0.549333	0.374424	1.54265	1.64258	3.92664	0.623903	0.471716	0.384116	0.558559	1.93933	0.492483	5.52593	1.13056	2.05285	0.477076	1.51704	0.400519	4.08302	0.232514	0.453712	14.2364	1.79052
MYJ.2	1.07738	14.2884	14.2582	19.4104	9.63339	9.28644	0.708743	7.20295	11.3751	11.2731	0	1.73678	0	3.68611	0.920424	3.8914	3.20601	22.1187	11.4438	9.84424	2.27686	0	0.419086	0.616656	0.588114	0.467765	0.365057	0	1.70961	0	0	0.217469	0	0	0	6.91491	11.2091	0	0	0	0	0	0	0.234841	0	12.7009	0.142053	1.56917	0
HJW.30	0	0	0	0	0	0	0	0	0	0	0	0	0	0	0	0.088608	0	0	0	0	0	0.072345	0.474322	0.305342	0.149339	0.312256	0	0.191589	0	0	0.056417	0.167652	2.47871	2.36325	1.16427	0	0	0	0.13485	0.282259	0.265425	0.242653	0.366583	0	0.132875	0	0	0	0.516589
MYJ.27	0.399492	0.057136	0.047526	0.049385	0	0	0	0.069662	0.018086	0.033213	0	0.091432	0	0.096499	0.380096	0.053227	0.16237	0.658817	0.535865	0.374025	0.499783	0.048483	0.478085	0.562333	1.02106	0.390592	3.13512	0.063568	18.7011	0.118473	0.024555	0.374389	3.61092	3.54428	2.64056	24.4197	13.9433	4.46063	1.29781	0.2332	0.341626	0.078684	0.408908	0	1.19879	0	0	0.204271	0.340045
DAH.7	3.11281	0.110689	0.113075	0.114787	0.021756	0.023407	0.009797	0.016869	0.031141	0.028619	0	0.002838	0	0.041989	2.6725	0.071426	0.024294	0.037489	0.050634	0.030539	0.058035	0.007344	0.021041	0.05953	0.058714	0.10405	0.008484	0.01413	0.011366	0.035276	0.031773	0.06851	0.006126	0.007303	0.007695	0.008918	0.026657	0.022817	0.211224	0.027183	0.027679	0.009234	0.019929	0.018461	0.202467	0.026369	0.020653	3.09256	0.021233
JTM.43	0.098886	0	0	0	0	0	0	0	0	0	0	0.043803	0	0.403523	0.076729	0.840318	0.242625	0.017596	0	0	0.123833	0.092794	7.78639	3.1702	1.26033	3.88346	0.23662	0.0907	0.419879	3.20683	2.51244	1.69951	1.26671	1.15183	1.31009	0.136653	0.231568	0.193932	1.37254	3.51535	1.62352	0.090873	2.85121	0	2.12672	0	0	0.106247	8.34491
LJ.17	0.409404	0.783741	0.640454	0.979063	0.135443	0.14683	0.318898	0.272239	0.10622	0.312722	3.61985	0.897575	0.087118	0.60195	0.276152	0.988484	0.542809	0.474423	0.256247	0.264399	0	17.0609	1.43107	2.2439	2.42679	3.09705	0.968287	13.4414	0.18542	1.90913	1.45826	0.871747	0.591422	0.584186	0.880768	2.1677	1.37271	3.23717	0.474428	0.800905	0.332071	23.0596	0.867184	0.101317	0.481111	0.031226	0	0.272592	1.52843
QJ.42	0	0.058994	0.130057	0.084406	0.558922	0.579604	0.43308	5.73496	3.30112	4.15553	0	0.697832	0	0.034375	0	0	0	0.039314	0.064189	0.064275	0.157663	0	0	0.08278	0.09932	0	0.063318	0	0	0	0	0.079363	0	0	0	0.225682	0.162946	0	0.076005	0	0	0	0	0	0	0.243883	0.157587	0	0
FCJ.37	0	0	0	0	0	0.272894	0	0	0	0	0	0	0	0	0	0	0	0	0	0	0	0	0	0	0	0	0	0	0	0	0	0	0	0	0	0	0	0	0	0.085691	0	0	0	0	0	0	0	0	0
RJ.4	1.04777	1.93752	1.67006	2.35872	5.21856	4.93515	1.39201	3.95066	4.87831	5.71223	0	0.103049	0.029723	3.70195	1.04905	3.51196	3.80631	0.394133	0.22049	0.257056	0.666963	0.035863	0.316434	0.554866	0.603496	0.548886	0.087237	0.034187	0.535156	0.060859	0.077088	0.144285	0.046504	0.038613	0.028138	0.252493	0.419633	0.076321	0.350373	0.075794	0.101006	0.026476	0.070067	0.365474	0.361102	4.71773	0.60048	3.86517	0.263494
HTM.20	7.82398	0.394841	0.253653	0.263428	0.123947	0.089704	1.19903	0.54853	0.165964	0.714598	8.73147	0.60148	1.14675	2.31375	3.54453	11.4361	1.26418	0.37649	0.484037	0.334662	3.39031	2.53211	31.949	13.5507	8.69927	23.3422	6.85109	2.57522	5.85276	98.9063	88.263	21.5259	4.12294	4.16129	7.50718	4.58218	2.2172	17.3027	18.4803	38.4489	11.1573	3.17744	31.2715	0.837461	34.8904	0.285205	0.472216	2.25582	38.3861
HJF.37	0.358458	0	0.071823	0.032067	0.089337	0.169772	0.128901	0.286313	0.833035	0.780807	1.07049	13.8086	5.36208	0.347365	0.318587	0.442088	0.259014	0.043189	0.043885	0	0.945994	0.222823	0.600554	0.683077	0.544269	0.902246	47.7497	0.182924	0	0.801714	0.952882	0.806306	0.688915	0.892534	0.482737	0.211982	0.743421	0.395126	1.58108	1.1106	1.46504	0.22492	1.12981	0	1.43939	0	0.059382	0.158223	0.560612
HGH.33	0.554304	0.024501	0.011859	0.036045	0.174412	0.156933	0	2.13595	1.22722	1.85151	0.194635	3.0184	0.430702	0.46911	0.344865	0.397892	0.383814	0.326739	0.288797	0.24725	0.362096	0	1.52913	1.22694	0.91054	1.50843	2.80813	0	10.7885	2.0415	0.983498	2.40264	18.1012	17.5646	23.8009	13.3188	5.06674	4.60162	5.26053	1.11939	0.214709	0	0.897348	0	6.96132	0	0	0.497823	2.12724
HJW.53	0	0	0	0.008566	0	0	0	0	0	0	0	0.018661	0	0	0	0	0	0	0	0	0	0	0.069511	0.040162	0.041053	0.031842	0.063246	0	0.074273	0	0	0.076219	0.777158	0.785349	0.649897	0.258466	0.150056	0.019206	0.059283	0.051066	0.048266	0	0.096937	0	0.057886	0	0	0	0.045657
DFJ.14	0.085691	0.176683	0.197822	0.163584	0.065438	0.078276	0.136226	0.035674	0.106144	0.058144	0.065157	0.075578	0.033434	0.112016	0.096696	0.095059	0.045292	0.204926	0.235211	0.29173	0.207445	0.06017	0.064971	0.198315	0.115495	0.140694	0.09615	0.077639	0.048797	0.098901	0.122117	0.098547	0.039415	0.042782	0.0455515	0.028417	0.082001	0.052012	0.169024	0.08491	0.082772	0.061316	0.085275	9.81393	0.108849	16.3929	11.6617	0.045302	0.066272
DAH.38	0.118132	0.026569	0.043725	0.062582	0.017065	0.024313	0.043294	0.036634	0.038974	0.061826	0.095208	0.067271	0.01636	0.03832	0.124474	0.071483	0.029571	0.01405	0.017137	0.021738	0.103403	0.178681	0.091297	0.128801	0.087798	0.153363	0.150783	0.199669	0.01443	0.134489	0.127301	0.092929	0.063578	0.076936	0.084554	0.074864	0.0760115	0.148924	0.119686	0.172366	0.125138	0.236143	0.179818	0.217674	0.148201	0.121867	0.231037	0.038333	0.131721
FCJ.9	0.057843	8.59024	4.58853	2.32073	0.512519	0.581947	0.083136	0.050189	0.173696	0.036832	0.006779	0.124716	0.028406	0.057078	0.046374	0.019878	0.063428	0.092204	0.122612	0.149512	2.95316	0	0.01139	0.027977	0.047118	0.064892	0.007855	0	0	0.01565	0.005738	0.042159	0	0	0	0.02377	0.034622	0	0.046881	0.025157	0.042825	0	0.015034	0.100837	0.015661	1.27903	0.130795	0.036573	0.011656
HTM.6	0.272126	0	0	0	0	0	0	0.006709	0	0.010329	0	0.026879	0	2.00009	0.264269	2.49981	1.46147	0	0	0	0.438585	0	5.46756	3.94245	3.45525	4.51025	0.04453	0.025657	0.037677	1.88884	1.37565	1.35203	0.141989	0.103263	0.131511	0.043876	0.072095	0.017676	1.29803	0.953	1.14321	0	1.45948	0	1.87415	0	0	0.310577	9.10725
HJH.6	0	0.028402	0.025507	0.118882	0	0	0	0	0	0	0	0	0	0	0	0	0	0	0	0	0.167081	0	0	0	0	0	0	0	0.964292	0	0	0	0	0	0	0	0	0	0	0	0	0	0	0.039024	0	0.043545	0.035198	0	0
DJN.30	12.1257	0	0	0	0	0	0	0	0	0	0	0	0	0	12.7974	0	0	0.241851	0.098533	0.072845	0	0	0.022756	0	0	0	0	0	0.401343	0	0	0	0	0	0	0	0	0	0.058371	0	0	0	0	0	0.061509	0	0	2.6161	0
QJ.19	0.37335	0	0	0	0.284017	0.336885	0.620246	10.6307	7.51289	16.504	0.782976	0.416328	0.248843	0.171898	0.316159	0.243042	0.138247	0.087292	0	0	0	0.292276	0.101242	0.276082	0.29968	0.276401	0.497433	0.253703	0	0.323307	0.385923	0.169162	0.276161	0.270009	0.22573	0.12204	0.166089	0.237336	0.190391	0.185752	0.2757	0.240253	0.267313	0	0.249219	0	0	0.08448	0.175735
DAH.1	3.16726	36.4183	40.7051	40.0296	10.317	10.0124	1.93029	1.68399	9.67631	2.58911	0	0.127612	0	2.33591	2.94223	2.6314	2.62386	17.4386	20.3387	19.3199	6.7793	0	0.101695	0.445623	0.443899	0.373366	0.082978	0	1.86131	0	0.079321	0.189764	0	0	0	0.278959	0.826718	0	0.604144	0	0	0	0	1.06867	0.620254	5.85072	0.606464	11.9062	0.155062
HM.31	18.8927	30.0232	28.5321	29.0489	20.6156	20.3473	4.84125	10.7173	17.4617	8.94212	0	0	0	43.2339	17.1663	29.3217	55.635	48.9317	47.4264	45.0628	1.7478	0	1.61303	7.64454	11.5827	4.86119	0	0	0.267231	0.155291	0.061725	1.32958	0	0	0	0.495755	0.471114	0.023073	4.04659	0.052962	0.121971	0	0.088406	1.12583	3.24907	11.5616	1.76832	49.2592	2.14832
FCJ.39	0	0	0	0	0.116835	0.141	0	0.530067	0.609332	0.493794	0	0.631316	0	0	0	0	0	0	0.03119	0.038821	0	0	0.11698	0.300783	0.489021	0.224752	0.997648	0	0	0	0	0.184218	0.856612	0.637588	0.333454	0.293412	0.269896	0	0.178939	0	0.060305	0	0.074056	0	0.148836	0	0	0	0.196581
JTM.65	0.814737	0.321456	0.226024	0.36986	0	0.063891	0	0.499788	0.126441	0.493679	4.4691	2.94737	0	2.86625	0.555213	2.31139	2.42869	0.693153	0.337855	0.290847	0.804625	9.04867	4.59979	3.54667	4.3132	3.26243	1.72487	5.28216	2.72904	3.76862	1.82349	4.03574	3.15425	3.10903	3.92529	5.32323	2.99222	1.8558	2.56075	2.69514	0.550879	9.59153	2.41025	0	3.50881	0	0	0.778511	4.90755
RJ.3	27.3106	0.334069	0.274161	0.378565	0	0	0	0	0	0	0	0	0	4.42813	20.0262	2.25462	3.66811	0.061964	0.111996	0.090646	0.36071	0	0.765335	2.37606	2.24799	1.61021	0	0	0	0.446441	0.190863	0.606413	0	0	0	0.267394	0.186686	0.242183	4.41392	0	0	0	0	0	4.86413	0.157142	0.155289	56.5494	0.444713
HJW.5	10.7881	0.74793	0.799944	0.937611	3.9491	4.14928	0.543556	10.0579	13.3848	8.60918	10.6198	9.69767	0.469596	20.5609	8.73769	15.4205	23.6828	4.28297	5.75258	5.44118	22.8874	0.422	69.7475	39.1994	52.0423	31.013	10.6415	0.587646	57.4125	32.195	16.4124	68.1501	52.6061	37.2412	64.1609	125.338	99.8164	42.5358	61.5189	25.314	10.2244	0.62028	22.4493	0.020148	48.8569	0.203844	0.055978	6.91403	69.5973
QJ.12	0.321793	0.325455	0.333301	0.282683	18.7321	18.0651	6.92332	2.46662	19.4239	5.20545	1.26508	0.977277	0.441795	0.264508	0.28157	0.316124	0.200367	0.309353	0.333026	0.36614	0.3353	0.238982	0.313988	0.692236	0.525093	0.610396	0.957586	0.342415	0.14346	0.483842	0.584842	0.537082	0.186119	0.220331	0.192873	0.163901	0.403883	0.195899	0.654507	0.397072	0.500152	0.271742	0.394845	0.224224	0.432384	0.424499	0.211917	0.140052	0.324009
FCJ.30	16.3344	6.70695	6.50502	8.66949	10.9924	10.1405	1.04252	7.50222	17.8283	13.2914	0.118042	1.55644	0.08672	36.0795	9.25195	46.0312	27.6446	16.4731	14.4554	13.9354	0.08656	0	0.673467	0.815164	0.492626	0.858325	0.724467	0	1.1863	0.625215	0.601641	1.11079	0.325326	0.280332	0.348265	0.902653	1.57845	0.432905	0.870024	0.658841	0.471238	0	0.559588	0.077771	0.877342	4.28857	0.069568	7.16857	2.70861
WKH.6	0.051359	12.0236	6.24542	4.94662	0.06313	0.068545	0.009914	0.009131	0.028813	0.004666	0	0.014152	0	0.075725	0.0631	0.042085	0.098893	0.142185	0.271188	0.307537	1.05605	0	0.010371	0.024907	0.050503	0.03979	0.011493	0	0	0	0	0.031152	0	0	0	0	0.013982	0	0.030004	0.009246	0.01378	0	0.007786	0	0.00769	0.049506	0	0.01291	0.006179
RJ.6	2.9809	4.29264	4.04947	5.33548	1.10743	1.0879	0.313861	1.55027	1.04073	2.29305	0.038178	0.218527	0.062039	2.6359	2.2224	3.40895	1.83176	3.94468	2.34439	1.90327	0.747703	1.55085	0.309634	0.261433	0.137883	0.311174	0.079645	1.74232	1.99671	0.33557	0.462173	0.317673	0.0376	0.043187	0.049772	0.92462	1.00278	1.56287	0.318733	0.109357	0.076277	0.988359	0.085966	0	0.473944	1.20889	0.057948	4.89268	0.775508
HJD.2	0	0	0	0	0	0	0	0.059255	0	0	0	0	0	0.024176	0	0	0	0	0	0	0	0	0	0	0	0	0	0	0	0	0	0	0	0	0	0	0	0	0	0	0	0	0	3.14434	0	0	0	0	2.36603
HM.37	9.05163	3.49092	3.31043	5.07605	3.03004	2.74407	0.218033	0.680391	0.90021	1.13989	0.168445	3.22754	0.283601	1.65623	6.03718	2.13751	1.10919	2.12179	1.50847	1.36765	0	0.48817	0.97367	1.18977	0.687357	1.11784	0.119977	0.77282	0	0.868029	1.04955	1.04168	0	0	0	1.45182	2.4869	1.71545	1.00321	0.240297	0.18651	0.665832	0.245954	0	1.35931	0.251114	0	10.4845	1.19068
JJ.9	1.0197	0.746657	1.99281	0.672436	1.07512	1.76567	2.99525	0.476677	0.597364	1.61983	0.743563	0.726639	0.083159	2.24763	1.35248	1.47972	2.80994	1.43789	0.222508	0.182523	11.4346	0.711683	1.31877	3.39426	1.43261	2.62438	0.606461	1.4483	1.74751	11.6042	9.3933	3.75658	0.20757	0.135568	0.137816	0.668403	1.0698	0.412818	3.84007	15.0906	3.68386	0.893404	7.26739	0.726858	1.7009	0.220122	0.794152	1.8216	0.800187
[truncated: 43 more columns]

## Sheet: Table S5
Table S5. Measured environmental variables in the sampling estuaries.
sampleID	Estuary	Latitude(N)	longitude(E)	Sampling date	Salinity(ppt)	DO(mg/L)	ORP(mV)	pH	Temperature(℃)	Turbidity(NTU)	Suspended Solids(mg/L)	Chl-a (ug/L)
BSH1	BSH	21.603	109.674	2018-12-16 17:19:00	6.02	7.71	246	7.74	16.8	9.66	4	3.84467
BSH2	BSH	21.6026	109.673	2018-12-16 17:19:00	6.02	7.6	246	7.74	16.8	9.71	4	3.50367
BSH3	BSH	21.6023	109.673	2018-12-16 17:19:00	6.01	7.56	245.9	7.74	16.8	9.82	6	3.77
DAH1	DAH	22.7312	114.549	2018-12-23 10:19:00	26.97	4.43	237.3	7.95	22	23.4	20	3.27404
DAH2	DAH	22.7312	114.55	2018-12-23 10:19:00	26.97	4.99	237.1	7.95	22	23.9	12	2.78021
DAH3	DAH	22.7311	114.55	2018-12-23 10:19:00	26.97	5.38	237.1	7.95	22	23.8	18	2.92
DFJ1	DFJ	21.6865	108.849	2018-12-18 16:01:00	25.81	9.4	296.6	8.22	12.4	13.4	30	9.7486
DFJ2	DFJ	21.6859	108.849	2018-12-18 16:01:00	25.79	9.37	296.2	8.23	12.4	13.3	28	9.1008
DFJ3	DFJ	21.6856	108.849	2018-12-18 16:01:00	25.68	9.42	295.9	8.24	12.3	13.2	28	9.22
DJN1	DJN	22.9189	113.6	2018-12-23 13:33:00	9.05	4.34	260.4	7.6	20.4	34	30	2.55167
DJN2	DJN	22.9186	113.6	2018-12-23 13:33:00	9.08	4.35	260.7	7.6	20.4	38.6	28	3.28767
DJN3	DJN	22.9184	113.6	2018-12-23 13:33:00	9.04	4.35	260.5	7.6	20.4	36	34	2.88
FCJ1	FCJ	21.6908	108.335	2018-12-19 12:58:00	15.3	8.66	284.5	7.93	13.2	8.92	16	1.2386
FCJ2	FCJ	21.6905	108.336	2018-12-19 12:58:00	15.28	8.73	284.2	7.94	13.2	8.87	8	1.7774
FCJ3	FCJ	21.6902	108.336	2018-12-19 12:58:00	15.28	8.75	284.1	7.94	13.2	8.66	12	2.01
HEM1	HEM	22.5829	113.551	2018-12-26 15:42:00	0.22	6.45	221.2	7.65	20.5	19.6	6	14.7137
HEM2	HEM	22.5829	113.551	2018-12-26 15:42:00	0.22	6.46	221.4	7.64	20.5	18.8	4	13.9777
HEM3	HEM	22.5832	113.552	2018-12-26 15:42:00	0.22	6.5	221.2	7.64	20.4	19.2	5	13.8777
HGH1	HGH	23.6708	116.995	2018-12-20 16:50:00	0.08	6.21	243.4	7.55	19.8	6.26	14	11.4641
HGH2	HGH	23.6706	116.995	2018-12-20 16:50:00	0.08	6.58	243.3	7.55	19.8	5.92	18	7.22296
HGH3	HGH	23.6705	116.995	2018-12-20 16:50:00	0.08	6.92	242.7	7.57	19.7	6.11	16	8.542
HJD1	HJD	23.4852	116.776	2018-12-21 09:17:00	16.01	6.43	200.7	7.97	20.5	3.53	6	9.28363
HJD2	HJD	23.485	116.776	2018-12-21 09:17:00	16.01	6.36	200.6	7.97	20.5	3.33	8	9.35398
HJD3	HJD	23.4849	116.776	2018-12-21 09:17:00	16	6.19	200.6	7.97	20.5	3.25	6	9.26
HJF1	HJF	21.4078	110.795	2018-12-15 17:47:00	0.01	8.89	228.3	7.36	20.4	51.4	18	27.3047
HJF2	HJF	21.4074	110.796	2018-12-15 17:47:00	0.01	8.91	227.9	7.36	20.4	51.2	16	18.2193
HJF3	HJF	21.4072	110.796	2018-12-15 17:47:00	0.01	8.85	227.8	7.37	20.5	50.1	16	20.36
HJH1	HJH	22.8274	115.268	2018-12-22 15:00:00	26.66	5.89	183.5	8.3	24.2	48.2	28	9.57995
HJH2	HJH	22.8273	115.268	2018-12-22 15:00:00	26.67	5.87	183.5	8.3	24.2	59.9	34	9.68959
HJH3	HJH	22.8272	115.268	2018-12-22 15:00:00	26.67	5.82	183.5	8.3	24.2	52.1	30	9.25
HJW1	HJW	23.4462	116.76	2018-12-21 10:46:00	2.54	5.98	201.2	8.5	20.8	17.2	14	8.28955
HJW2	HJW	23.446	116.76	2018-12-22 10:45:59	2.54	5.56	200.1	8.5	20.7	14.2	14	9.14653
HJW3	HJW	23.4459	116.76	2018-12-23 10:45:59	2.55	5.98	200.9	8.5	20.7	15.6	14	9.1
HM1	HM	22.7864	113.594	2018-12-28 14:51:00	9.3	6.42	276.2	7.77	20.4	57.3	10	3.68267
HM2	HM	22.7864	113.594	2018-12-28 14:51:00	9.31	6.41	276.1	7.77	20.4	51.5	18	4.47267
HM3	HM	22.7862	113.593	2018-12-28 14:51:00	9.31	6.45	275.9	7.77	20.4	40.2	15	4.37267
HQM1	HQM	22.6152	113.59	2018-12-27 15:39:00	0.58	7.11	212.8	7.82	20.3	17.9	14	10.236
HQM2	HQM	22.615	113.59	2018-12-27 15:39:00	0.58	7.1	213.1	7.82	20.3	18	18	5.31933
HQM3	HQM	22.6145	113.59	2018-12-27 15:39:00	0.6	6.97	213.6	7.81	20.2	17.8	12	7.53933
HTM1	HTM	22.2103	113.107	2018-12-24 11:20:00	0.65	7.73	221.4	8.15	19.2	55.2	12	5.71433
HTM2	HTM	22.2107	113.108	2018-12-24 11:20:00	0.7	6.63	269.6	7.92	19.6	52.6	14	5.81433
HTM3	HTM	22.2116	113.109	2018-12-24 11:20:00	0.7	6.6	269.6	7.92	19.6	50.2	15	5.60433
JJ1	JJ	21.2672	110.632	2018-12-16 11:37:00	26.57	7.01	212.3	8.21	17.5	5.88	18	2.131
JJ2	JJ	21.2671	110.632	2018-12-16 11:37:00	26.58	7.06	212.1	8.21	17.5	6.9	12	1.79267
JJ3	JJ	21.2665	110.633	2018-12-16 11:37:00	26.58	7.04	212.1	8.21	17.5	6.02	16	2.18
JM1	JM	22.7435	113.566	2018-12-28 14:15:00	1.28	7.36	241.9	7.86	20.3	18	10	4.86767
JM2	JM	22.7435	113.566	2018-12-28 14:15:00	1.28	7.27	241.8	7.86	20.3	18.1	16	4.865
JM3	JM	22.7434	113.565	2018-12-28 14:15:00	1.28	7.21	241.8	7.86	20.3	18.6	10	4.965
JTM1	JTM	22.0743	113.274	2018-12-25 18:15:00	0.7	6.67	269.6	7.92	19.6	24.8	4	6.10933
JTM2	JTM	22.0739	113.274	2018-12-25 18:15:00	0.7	6.65	269.6	7.92	19.6	25.1	4	6.89933
JTM3	JTM	22.0734	113.275	2018-12-25 18:15:00	0.7	6.65	269.6	7.92	19.6	26.1	5	6.59933
JZJ1	JZJ	21.4757	109.917	2018-12-16 14:49:00	8.14	5.55	216.3	7.72	18.6	30.4	24	15.4063
JZJ2	JZJ	21.4752	109.917	2018-12-16 14:49:00	8.14	5.58	216.4	7.72	18.6	33.1	20	13.588
JZJ3	JZJ	21.4747	109.917	2018-12-16 14:49:00	8.14	5.59	216.5	7.72	18.6	32.2	24	14.36
LH1	LH	22.8886	115.619	2018-12-22 12:28:00	12.49	4.27	157.7	8.26	23.3	34	6	2.79049
LH2	LH	22.8884	115.619	2018-12-22 12:28:00	12.49	5.18	157.3	8.26	23.3	34.3	8	2.77661
LH3	LH	22.8883	115.619	2018-12-22 12:28:00	12.49	5.17	158.1	8.26	23.3	34.1	8	2.28
LJ1	LJ	23.2171	116.619	2018-12-21 17:16:00	0.04	8.97	182.9	8.42	21.1	26.5	28	17.651
LJ2	LJ	23.2169	116.619	2018-12-21 17:16:00	5.02	7.45	180.1	8.48	19.6	26.7	18	15.5801
LJ3	LJ	23.2167	116.619	2018-12-21 17:16:00	5.02	7.39	180	8.49	19.6	26.4	22	16.32
MDM1	MDM	22.1913	113.422	2018-12-25 16:08:00	2.47	6.65	231.9	7.93	19.6	32.6	10	3.73933
MDM2	MDM	22.191	113.422	2018-12-25 16:08:00	2.47	6.69	231.9	7.93	19.5	44.3	8	4.58867
MDM3	MDM	22.1916	113.422	2018-12-25 16:08:00	2.47	6.68	231.9	7.93	19.5	33.2	11	4.38867
MLJ1	MLJ	21.8588	108.458	2018-12-19 11:22:00	15.21	8.67	281.9	7.91	12.3	6.74	20	1.7126
MLJ2	MLJ	21.8586	108.459	2018-12-19 11:22:00	15.21	8.7	281.8	7.91	12.3	7.24	18	1.711
MLJ3	MLJ	21.8585	108.459	2018-12-19 11:22:00	15.21	8.69	281.8	7.91	12.3	7.08	18	1.93
MYJ1	MYJ	21.7928	112.02	2018-12-15 13:58:00	1.96	8.51	219.8	7.77	16.4	22.2	8	15.3247
MYJ2	MYJ	21.7927	112.02	2018-12-15 13:58:00	1.95	8.49	219.9	7.77	16.4	20.2	14	10.3463
MYJ3	MYJ	21.7926	112.02	2018-12-15 13:58:00	1.96	8.47	220.1	7.76	16.4	20.8	10	12.23
NKJ1	NKJ	21.4827	109.475	2018-12-17 11:22:00	20.78	6.92	249	8.15	16.4	8.27	30	8.656
NKJ2	NKJ	21.4825	109.475	2018-12-17 11:22:00	20.8	6.69	248.8	8.15	16.4	8.24	26	11.8136
NKJ3	NKJ	21.4823	109.475	2018-12-17 11:22:00	20.71	6.76	248.7	8.15	16.5	8.21	22	10.92
NLJ1	NLJ	21.6338	109.061	2018-12-17 16:36:00	4	7.02	256	7.7	13.6	10.3	28	1.8652
NLJ2	NLJ	21.6336	109.061	2018-12-17 16:36:00	4.01	7.02	255.9	7.71	13.6	10.4	24	2.9546
NLJ3	NLJ	21.6334	109.061	2018-12-17 16:36:00	4	6.99	255.9	7.7	13.6	10.2	26	2.36
QJ1	QJ	21.8891	108.596	2018-12-19 09:38:00	13.98	8.76	261	7.97	12	6.64	10	1.948
QJ2	QJ	21.889	108.595	2018-12-19 09:38:00	13.98	8.79	261	7.97	12	5.56	14	2.1526
QJ3	QJ	21.8891	108.595	2018-12-19 09:38:00	13.98	8.81	261	7.97	12	5.86	14	2.32
RJ1	RJ	23.3266	116.711	2018-12-21 16:06:00	22.82	4.33	208.8	7.88	20.2	17.6	18	3.17249
RJ2	RJ	23.3266	116.712	2018-12-21 16:06:00	22.84	4.22	208.6	7.88	20.2	18.2	16	3.65244
RJ3	RJ	23.3266	116.712	2018-12-21 16:06:00	22.84	4.19	208.5	7.88	20.2	18.1	18	3.52
WKH1	WKH	22.8841	115.667	2018-12-22 11:30:00	28.95	5.51	176.6	8.24	20.7	13	26	2.20831
WKH2	WKH	22.884	115.667	2018-12-22 11:30:00	28.88	5.3	176.9	8.23	20.7	13.4	14	2.38432
WKH3	WKH	22.8841	115.668	2018-12-22 11:30:00	28.87	5.14	177.3	8.23	20.7	13.3	16	1.98
XMJ1	XMJ	21.6007	109.145	2018-12-17 14:56:00	7.18	7.91	231.9	7.77	14.2	14.1	4	14.1397
XMJ2	XMJ	21.6004	109.145	2018-12-17 14:56:00	7.19	7.42	231.3	7.77	14.1	14.6	4	12.6677
XMJ3	XMJ	21.6002	109.146	2018-12-17 14:56:00	7.2	7.35	231.8	7.77	14.2	14.2	6	12.12
YM1	YM	22.2217	113.09	2018-12-24 15:20:00	6.23	6.54	207.5	8	19.1	34.1	12	3.418
YM2	YM	22.2213	113.09	2018-12-24 15:20:00	6.23	6.62	207.5	8	19.1	39.7	12	5.817
YM3	YM	22.221	113.091	2018-12-24 15:20:00	6.15	6.69	207.8	8.01	19.1	36.2	11	4.817
